# Supplementary material for: Genetic Diversity Assessment and Cultivar Identification of Cucumber (Cucumis sativus L.) Using the Fluidigm Single Nucleotide Polymorphism Assay
Source: Plants (Basel). 2021 Feb 19;10(2):395. doi: 10.3390/plants10020395 (PMC7923078; doi:10.3390/plants10020395)
Supplement: Supplementary file 1 [file plants-10-00395-s001.zip › Table S1.xlsx]

## Sheet: Sheet1
Table S1. SNP genotyping data for 300 cucumber accessions
Fluidigm SNP assay	SNP(ASP1/ASP2)	Khiar	WIR00007	WIR3695	Shabi Genchu	BGR-LJR-2009-49	A7E0126	A8E0109	A8E0678	A8E0679	A8E0680	A8E0895	A9E0545	Short	Supercrop	CHINESE SNAKE	huang gua 3	Jin chun 4-huanggua	Yi Pin Liu Xiang	603	Bao-dan-khuan	CHN-LJR-2002-18	CHN-LJR-2002-20	Khei-khan-gua	PI263085	10	9301 Maljawanghwanggwa	Bagpung 1ho(2)	Chinese Namyang Collection	CHN-LJR-2000-22	CHN-MKH-2000-107	CHN-MKH-2000-142	Chunchudaebong	Chunhyang 2ho	Dangsanchugwa	Geumjo 3ho	Hapung 1ho	Hoehan 1ho	Huanggua	Huanggua	i14764	Jinyeon 4ho	Jinyeon 7ho	Jopung 1ho	Long za huang qi	Mi ⅹyang	Sandongmiljawonjong	Yang ⅹmi	Yinbai huanggua
P002	G/A	A	No Call	R	A	A	R	A	A	A	A	A	R	R	G	R	A	R	A	A	A	A	R	R	A	A	A	A	R	A	A	A	A	A	A	A	A	A	A	R	A	A	A	A	A	A	A	A	R
P003	T/C	Y	T	Y	T	C	T	C	C	Y	C	No Call	Y	Y	T	T	T	Y	C	Y	T	C	C	Y	Y	C	C	C	Y	No Call	T	C	C	Y	C	C	C	C	C	C	Y	Y	C	C	C	Y	C	T	Y
P004	A/G	R	G	R	R	Invalid	R	G	Invalid	R	G	R	R	Invalid	Invalid	G	Invalid	Invalid	No Call	G	A	G	G	R	Invalid	G	Invalid	G	R	G	Invalid	G	G	G	Invalid	G	G	G	G	G	G	Invalid	G	G	G	G	G	G	G
P007	C/G	G	No Call	S	G	C	S	S	S	G	S	S	S	C	G	S	S	G	G	S	S	G	G	G	S	C	G	S	G	G	S	G	G	C	No Call	S	S	G	S	G	C	C	S	S	G	S	C	G	C
P008	C/G	S	C	S	C	S	S	G	S	G	S	G	G	S	S	G	S	S	S	S	S	G	C	S	S	No Call	S	S	G	S	S	G	No Call	G	S	C	S	G	C	S	S	S	G	S	S	S	G	S	G
P009	C/T	Y	Y	Y	C	Y	Y	T	Y	T	Y	T	Y	C	T	C	T	Y	T	T	C	Y	Y	Y	Y	Y	C	Y	C	C	Y	C	C	T	T	C	Y	C	Y	Y	C	C	C	C	C	C	C	C	No Call
P010	T/A	W	No Call	T	T	T	T	T	T	T	T	T	T	T	T	T	T	T	T	T	W	T	T	W	T	T	T	T	W	T	T	T	T	W	T	W	T	T	T	T	T	T	T	T	T	T	T	T	T
P012	G/C	C	No Call	C	S	S	S	S	S	S	S	S	G	C	G	G	C	S	C	C	S	S	C	G	S	C	C	C	C	S	C	C	C	C	S	G	C	C	S	C	C	C	C	C	S	C	C	C	S
P013	G/T	K	G	T	G	K	No Call	K	K	K	K	T	G	T	G	G	T	K	T	T	K	T	T	G	K	T	T	T	T	K	T	T	T	T	T	T	T	G	K	T	T	T	T	T	K	T	T	T	K
P014	G/A	G	No Call	R	R	A	R	A	A	R	A	R	R	R	G	G	A	R	A	A	R	R	A	G	G	A	A	A	R	R	A	A	A	A	A	G	R	A	A	A	A	A	A	A	A	A	A	A	A
P015	A/C	C	No Call	M	M	A	M	A	A	M	M	M	M	M	C	C	A	M	A	A	M	M	A	C	C	A	A	A	M	M	A	A	A	A	A	A	M	A	A	A	A	A	A	A	A	A	A	A	A
P016	G/C	G	No Call	G	G	G	G	G	G	G	G	G	G	G	G	G	G	G	G	G	G	G	G	G	G	G	G	G	G	G	G	G	G	G	G	G	G	G	G	G	G	G	G	G	G	G	G	G	G
P018	T/C	C	No Call	C	Y	T	Y	Y	Y	Y	Y	T	Y	T	C	C	Y	Y	Y	C	T	Y	T	No Call	Y	T	Y	T	Y	Y	No Call	Y	T	T	T	T	T	T	T	T	Y	T	T	Y	T	Y	T	T	Y
P019	A/G	G	No Call	G	R	R	R	G	R	R	R	R	G	R	G	G	R	G	G	G	No Call	G	R	G	G	G	G	R	A	R	R	R	G	A	G	G	R	A	R	A	R	G	G	G	R	R	G	R	R
P020	T/A	A	T	A	A	A	W	A	A	A	No Call	A	A	W	A	A	A	A	A	A	W	A	W	A	A	A	A	A	A	W	A	A	A	A	A	T	A	A	No Call	A	A	A	A	A	A	A	A	A	A
P021	G/T	K	T	G	T	T	K	K	T	G	K	T	G	T	G	G	T	K	T	T	K	K	K	K	T	T	T	T	K	K	T	T	T	T	T	T	T	G	T	T	T	T	T	T	K	T	T	T	K
P023	G/A	R	No Call	G	G	G	R	R	R	R	R	G	G	G	G	A	G	G	R	A	G	R	R	R	A	R	G	R	G	R	G	G	G	G	R	G	G	A	G	G	G	G	G	G	R	G	G	G	R
P024	C/T	T	Y	T	T	C	Y	No Call	C	C	Y	Y	Y	C	T	C	C	Y	C	C	Y	C	C	C	C	C	C	C	C	Y	C	C	C	C	C	C	C	C	C	C	C	C	C	C	C	C	C	C	C
P025	T/G	T	G	T	G	T	T	T	T	K	K	T	T	T	T	T	T	No Call	G	G	T	K	K	T	T	T	T	T	K	G	T	T	T	T	T	T	T	T	T	K	T	T	T	T	T	T	T	K	T
P028	C/T	Y	No Call	T	T	T	T	T	T	T	T	T	T	T	T	T	T	T	T	T	T	T	T	T	T	T	T	T	T	Y	T	T	T	T	T	C	T	C	T	T	T	T	T	T	T	T	T	T	T
P029	G/A	A	A	A	R	R	R	G	R	G	G	R	A	R	A	G	R	A	R	A	R	R	A	A	A	R	A	A	A	G	A	R	A	A	A	A	R	G	A	R	A	A	A	A	G	R	A	G	A
P030	G/T	G	T	G	G	K	K	K	K	K	K	K	G	T	G	G	T	K	K	K	G	K	K	G	G	T	T	T	G	K	K	K	T	T	T	T	K	K	G	G	T	T	T	T	G	T	T	G	G
P032	C/A	C	No Call	M	C	M	M	A	A	A	M	M	C	A	C	M	A	M	A	A	C	A	A	A	M	A	A	A	M	M	A	A	A	C	A	C	M	A	A	M	M	A	A	A	A	A	A	M	A
P033	G/A	G	G	G	R	A	R	R	A	A	R	R	G	R	G	G	G	R	A	A	G	R	G	A	No Call	A	A	A	G	G	A	G	A	A	A	R	A	R	A	R	A	A	A	A	A	A	A	R	R
P035	G/A	A	No Call	R	R	R	R	G	R	G	R	R	R	R	A	A	G	R	A	A	A	G	G	A	A	R	R	R	R	R	G	G	A	A	R	G	R	G	R	R	R	R	A	R	G	R	A	A	A
P036	C/T	Y	No Call	Y	Y	Y	Y	Y	Y	Y	Y	Y	T	Y	Y	T	Y	Y	Y	Y	T	Y	T	T	Y	Y	Y	Y	Y	Y	Y	Y	Y	Y	Y	Y	Y	Y	T	Y	T	Y	Y	Y	Y	T	Y	T	Y
P039	G/C	C	No Call	S	C	G	G	S	S	C	S	S	S	G	S	S	G	S	G	G	C	C	S	G	S	S	G	G	C	S	S	G	G	G	G	G	G	C	G	S	G	G	G	G	C	S	G	S	C
P040	A/T	A	No Call	W	T	W	W	W	T	T	T	W	A	W	W	T	T	T	T	T	A	T	A	W	T	W	T	W	W	T	T	W	T	W	W	W	T	W	W	W	A	T	T	T	T	A	T	A	W
P041	T/C	C	T	Y	C	Y	No Call	Y	Y	Y	T	Y	Y	Y	C	T	T	Y	Y	T	C	Y	Y	T	Y	T	T	T	Y	Y	T	Y	T	T	T	T	T	C	T	T	T	T	T	T	T	T	T	T	C
P042	C/T	C	T	Y	C	T	T	Y	C	Y	Y	Y	No Call	T	Y	Y	Y	Y	T	T	T	Y	T	T	T	Y	C	Y	Y	No Call	C	C	T	T	C	Y	Y	C	C	Y	C	C	T	C	Y	C	T	Y	Y
P044	A/C	C	M	C	M	A	M	M	M	A	M	M	M	M	C	C	M	M	M	M	A	M	M	A	A	M	A	A	A	M	M	A	A	C	M	A	A	M	A	M	M	A	M	A	A	M	A	C	M
P046	T/C	Y	T	Y	C	Y	C	Y	Y	T	Y	C	C	Y	C	C	Y	Y	Y	Y	C	C	Y	C	Y	C	Y	Y	Y	Y	T	Y	C	C	Y	T	Y	Y	C	Y	T	T	C	Y	T	T	C	Y	Y
P048	A/G	G	A	No Call	G	R	G	R	A	R	R	No Call	No Call	R	R	G	A	A	A	A	A	No Call	R	R	R	R	A	A	R	G	R	R	A	G	A	A	A	A	A	R	R	A	A	A	G	A	A	R	A
P049	A/G	G	A	G	G	R	G	G	A	G	No Call	G	G	A	R	G	R	R	A	R	G	G	R	G	R	R	A	R	G	No Call	R	R	R	G	A	G	R	G	A	G	G	R	R	G	R	G	G	G	G
P050	G/C	S	G	S	S	G	S	G	G	S	S	S	C	S	C	C	G	S	G	G	G	S	G	C	C	G	G	G	S	S	G	G	G	G	G	G	G	G	S	G	G	G	G	G	G	G	G	S	G
P051	T/C	Y	No Call	Y	Y	Y	Y	Y	Y	Y	Y	Y	Y	Y	Y	Y	Y	Y	Y	Y	Y	Y	Y	Y	Y	Y	Y	Y	Y	Y	Y	Y	Y	Y	Y	Y	Y	Y	Y	Y	Y	Y	Y	Y	Y	Y	Y	Y	Y
P054	C/G	S	S	G	S	G	G	G	G	G	G	G	S	G	G	G	G	S	G	G	G	S	G	G	G	G	G	G	C	G	G	G	G	G	G	G	G	G	G	G	G	G	G	G	G	G	G	G	G
P056	A/G	A	G	A	A	G	No Call	R	G	G	R	R	No Call	G	A	No Call	G	R	G	G	A	R	G	R	R	G	G	G	R	R	G	G	G	G	G	G	G	G	G	R	G	G	G	G	R	No Call	G	R	G
P058	T/C	C	C	C	C	C	C	C	C	C	C	C	C	C	C	C	Y	C	T	T	C	Y	Y	Y	Y	C	C	C	Y	T	Y	T	Y	C	Y	Y	C	C	Y	C	Y	C	Y	C	C	C	C	Y	Y
P059	A/C	M	A	C	C	C	C	M	M	M	M	C	C	C	C	C	M	M	C	C	A	M	A	M	C	C	C	C	M	M	C	M	C	C	C	A	C	C	No Call	M	C	C	C	C	M	C	C	M	M
P062	G/T	T	K	K	T	K	G	K	K	G	G	K	K	K	T	K	T	T	K	K	No Call	K	K	T	T	G	T	K	T	K	K	K	T	T	K	K	K	K	G	K	G	K	K	K	No Call	K	G	G	K
P063	T/C	Y	No Call	C	Y	C	Y	Y	Y	C	Y	Y	Y	Y	T	Y	Y	Y	T	T	T	Y	T	Y	Y	C	Y	C	C	Y	Y	T	C	C	C	T	C	T	C	C	T	T	Y	Y	C	T	C	Y	Y
P064	T/C	T	T	Y	C	C	C	Y	C	No Call	Y	C	Y	C	Y	T	C	C	C	C	C	Y	Y	Y	Y	C	C	Y	Y	C	C	C	C	C	Y	No Call	C	C	Y	C	No Call	Y	T	Y	T	T	T	T	T
P065	C/T	Y	C	Y	Y	Y	C	Y	Y	Y	Y	Y	C	C	C	C	Y	Y	Y	T	T	T	Y	C	C	C	Y	C	T	No Call	C	Y	C	T	C	C	C	Y	C	C	C	C	C	C	T	C	T	C	Y
P066	C/T	Invalid	No Call	C	C	C	C	C	Y	C	Y	C	Invalid	C	C	Invalid	Y	C	C	C	Invalid	Y	Invalid	Invalid	Y	Y	C	Y	C	C	C	C	T	C	Y	Y	Y	C	Invalid	C	Invalid	C	C	C	C	Invalid	C	Invalid	Y
P067	T/A	A	No Call	W	A	T	W	W	W	W	W	W	A	T	A	A	W	W	T	T	A	A	T	W	W	T	T	T	T	W	T	T	T	T	T	T	T	W	T	T	T	T	T	T	W	T	T	T	T
P068	T/C	Invalid	No Call	Y	C	Y	Y	T	Y	Y	Y	Y	Invalid	Y	C	Invalid	Y	Y	T	T	Invalid	T	Invalid	Invalid	Y	T	T	T	C	Y	Y	T	T	T	T	T	T	T	Invalid	Y	Invalid	Y	T	T	Y	Invalid	T	Invalid	T
P069	G/A	R	A	R	G	G	R	G	G	No Call	G	G	R	G	A	A	G	G	G	G	A	G	G	R	G	G	G	G	G	G	G	G	G	G	G	G	G	G	G	G	G	G	G	G	G	G	G	G	G
P070	C/T	T	Y	T	T	T	Y	Y	Y	Y	Y	Y	Y	Y	T	T	T	T	T	T	T	Y	T	Y	T	Y	T	Y	T	T	Y	T	T	T	Y	Y	T	Y	Y	C	T	T	Y	T	Y	Y	T	Y	Y
P071	G/A	A	A	Invalid	Invalid	R	Invalid	Invalid	A	A	A	R	R	A	A	G	A	A	A	R	G	Invalid	A	R	A	Invalid	A	Invalid	Invalid	Invalid	A	Invalid	R	A	A	R	Invalid	Invalid	R	Invalid	A	A	R	Invalid	Invalid	A	Invalid	A	Invalid
P072	G/C	G	No Call	G	G	G	G	G	S	G	G	G	G	G	G	G	G	G	G	G	G	G	G	G	G	G	G	G	G	G	G	G	G	G	G	G	G	G	G	G	G	G	G	G	G	G	G	G	G
P073	T/C	Y	No Call	Y	T	T	T	T	No Call	T	T	T	T	T	C	Y	T	T	T	T	T	T	T	Y	T	T	T	T	T	T	T	T	T	T	T	T	T	T	T	T	T	T	T	T	T	T	T	T	Y
P074	A/G	G	G	G	G	G	G	G	R	G	G	G	G	G	G	G	G	G	G	G	G	G	G	G	G	G	G	G	G	G	G	G	G	G	G	G	G	G	G	G	G	G	G	G	G	G	G	G	R
P075	A/G	G	R	R	G	R	R	R	R	R	R	R	R	A	G	G	A	R	A	A	G	R	R	R	A	A	R	A	G	R	R	A	A	A	A	A	A	A	R	A	A	A	G	R	G	R	A	R	A
P076	G/A	A	A	R	A	R	R	R	R	R	R	R	R	G	A	A	R	R	G	G	A	R	G	A	R	A	R	R	R	A	G	G	No Call	A	R	R	G	G	R	G	No Call	G	G	G	A	G	G	R	R
P078	G/T	K	K	K	G	K	T	G	G	K	K	K	K	K	K	No Call	G	K	G	G	K	G	G	K	T	K	G	K	T	K	G	G	K	K	K	K	T	K	G	K	K	K	K	G	G	G	K	G	K
P079	T/A	No Call	A	W	A	W	W	W	W	W	W	W	A	No Call	A	A	T	W	W	W	A	W	W	No Call	W	W	T	T	W	T	T	T	T	T	T	T	T	W	T	T	T	T	T	T	W	T	T	T	W
P080	T/A	A	No Call	A	T	W	W	W	W	W	T	A	A	W	A	A	W	W	A	A	A	W	A	A	A	A	A	W	T	W	A	A	W	T	A	T	A	W	A	A	W	A	A	A	T	A	A	A	A
P081	T/C	T	C	Y	C	C	C	C	C	C	C	No Call	T	C	T	Y	C	Y	C	C	Y	No Call	C	C	T	C	C	C	C	C	C	C	C	C	C	C	C	C	C	C	C	C	C	C	C	C	C	C	Y
P083	C/A	C	No Call	M	A	M	M	M	C	M	M	M	C	C	C	C	C	C	C	M	C	M	C	C	C	M	C	M	M	M	C	A	M	M	C	A	M	M	C	M	C	C	M	M	M	C	M	C	M
P084	G/A	R	No Call	R	R	R	R	R	G	R	R	R	R	A	R	R	G	G	G	R	R	R	R	R	G	R	G	R	R	R	G	R	R	R	G	R	R	R	R	R	R	G	R	R	R	R	R	R	R
P085	A/T	A	No Call	A	A	A	A	No Call	A	No Call	No Call	No Call	A	A	A	No Call	A	A	A	A	A	A	A	A	A	A	A	A	A	A	A	A	A	A	A	T	A	A	No Call	W	A	A	No Call	A	A	A	A	No Call	A
P086	C/G	S	No Call	G	G	S	C	S	S	S	S	S	C	C	C	G	S	C	G	G	G	C	C	C	C	S	C	S	C	G	S	G	C	G	C	S	C	G	C	C	S	S	C	S	S	S	C	C	S
P088	G/A	A	G	A	R	A	A	R	R	R	R	A	A	R	A	A	A	A	A	A	A	R	A	A	A	A	A	A	G	R	R	A	A	A	A	G	A	R	A	R	A	A	A	A	R	R	A	R	R
P094	T/A	T	No Call	T	W	A	W	W	W	W	No Call	A	T	A	T	W	T	T	W	A	T	W	A	T	T	W	T	T	T	A	T	A	T	T	W	T	A	A	W	T	T	T	T	W	T	T	T	A	A
P095	A/G	R	G	G	R	A	R	R	R	R	R	A	No Call	A	A	R	R	A	A	A	R	R	A	G	G	No Call	A	R	R	No Call	A	A	A	R	R	A	R	R	R	A	R	A	A	A	No Call	A	A	R	R
P097	G/A	R	G	A	A	A	R	R	R	R	A	A	R	A	A	A	A	R	A	A	A	R	A	A	R	A	A	A	R	A	A	A	A	A	R	G	A	A	A	A	A	A	A	A	R	A	A	A	A
P098	A/G	A	A	R	A	R	R	R	R	R	R	R	A	R	A	A	G	A	R	R	No Call	R	R	R	R	No Call	A	R	G	R	R	G	A	R	R	R	A	G	A	R	A	A	A	A	A	R	A	R	R
P099	C/T	C	No Call	C	C	No Call	C	C	C	C	Y	T	C	Y	C	C	T	C	Y	Y	C	Y	Y	Y	Y	C	C	Y	C	C	Y	No Call	T	Y	C	T	C	Y	C	C	Y	T	T	T	Y	Y	T	C	Y
P100	C/T	T	No Call	T	Y	Y	Y	Y	Y	Y	Y	Y	T	Y	T	T	T	Y	C	Y	T	Y	C	Y	Y	Y	C	Y	T	Y	Y	Y	T	C	Y	T	C	Y	Y	C	Y	C	Y	Y	C	C	T	Y	C
P101	A/T	A	No Call	A	A	A	A	W	W	W	A	A	A	A	A	A	A	A	W	W	A	W	W	A	A	A	A	W	W	W	W	A	A	A	W	T	A	W	T	T	W	T	A	W	W	T	A	W	W
P103	G/T	K	G	T	T	K	T	K	No Call	K	K	K	T	K	T	T	G	K	No Call	K	G	G	G	G	G	G	G	G	K	K	K	G	G	K	K	G	K	G	G	K	G	G	G	G	G	K	G	G	K
P104	T/C	C	No Call	C	C	Invalid	C	T	Invalid	T	T	No Call	C	Invalid	Invalid	C	Invalid	Invalid	Invalid	T	C	Y	T	T	Invalid	Y	Invalid	T	C	Y	Invalid	T	T	T	Invalid	T	C	T	T	T	T	Invalid	T	T	T	T	T	T	No Call
P105	C/T	Y	T	Y	Y	T	T	C	T	C	C	Y	T	T	T	T	T	T	Y	C	T	Y	C	C	T	Y	Y	C	Y	Y	Y	C	C	C	T	C	C	C	C	C	Y	Y	C	Y	C	C	C	C	Y
P106	T/C	T	T	T	T	Y	Y	Y	Y	Y	Y	Y	T	No Call	T	T	C	Y	C	C	T	Y	T	C	Y	C	C	C	Y	Y	C	C	C	C	C	C	C	T	C	C	C	C	C	C	Y	C	C	Y	Y
P108	T/C	C	No Call	Y	No Call	Y	Y	Y	No Call	Y	Y	Y	Y	Y	C	C	Y	Y	Y	Y	C	T	T	Y	C	C	C	Y	Y	Y	Y	Y	Y	Y	Y	T	Y	Y	Y	C	Y	Y	Y	C	Y	Y	T	Y	Y
P110	T/C	T	No Call	T	Y	C	No Call	Y	C	C	Y	Y	Y	Y	Y	Y	Y	Y	Y	C	C	Y	C	Y	Y	Y	C	Y	Y	Y	Y	Y	Y	Y	Y	T	C	C	Y	Y	C	C	C	C	C	Y	T	Y	C
P111	T/G	G	No Call	G	K	T	K	K	K	K	K	K	K	G	G	G	G	K	K	K	G	K	G	G	K	G	K	K	K	K	T	G	G	K	K	T	G	G	T	K	K	K	G	K	K	T	T	K	K
P112	T/G	T	T	T	T	K	T	K	K	G	K	No Call	K	K	K	T	T	K	K	T	G	T	K	K	K	T	T	T	T	K	T	K	T	G	T	T	T	K	T	K	K	K	T	T	T	T	T	K	T
P114	C/A	A	M	A	C	A	M	M	A	M	M	M	M	A	A	A	A	M	A	A	M	M	M	A	M	M	M	A	M	M	M	A	A	A	A	A	C	M	A	C	A	M	C	A	M	A	A	M	M
P115	A/G	A	G	A	R	G	R	G	G	No Call	R	R	R	R	A	A	G	G	G	G	A	R	G	A	R	G	G	G	R	R	R	R	G	G	A	R	R	A	R	A	G	R	G	G	R	G	G	R	A
P116	C/T	T	No Call	T	T	Y	Y	C	Y	C	Y	Y	Y	Y	T	T	T	Y	Y	C	Y	Y	Y	T	Y	C	Y	Y	Y	Y	T	T	T	C	Y	T	Y	C	Y	Y	Y	Y	T	Y	T	Y	T	Y	Y
P118	A/T	T	No Call	W	T	A	No Call	W	A	W	A	A	T	W	T	T	A	W	A	A	T	W	A	T	W	A	A	A	W	No Call	A	A	A	A	A	W	A	A	A	W	A	A	A	A	A	A	A	A	A
P119	G/T	T	No Call	T	K	T	K	K	T	G	K	T	T	T	T	T	T	K	T	T	T	G	T	K	T	T	K	K	K	K	T	T	K	T	K	G	K	K	T	K	T	T	T	K	No Call	K	T	K	K
P120	G/A	R	R	R	G	A	G	R	G	No Call	A	R	G	R	G	A	G	R	G	G	A	G	G	G	A	G	A	G	G	G	G	G	G	G	G	A	G	G	G	G	G	A	G	G	G	G	G	No Call	G
P122	C/A	M	A	M	A	C	M	C	M	C	C	M	M	M	A	C	C	M	C	C	A	No Call	M	M	A	C	M	C	M	M	M	M	C	C	C	C	C	M	C	M	M	M	C	M	No Call	M	A	M	C
P128	T/C	T	T	T	T	C	Y	Y	C	No Call	Y	Y	No Call	C	T	T	C	Y	C	Y	No Call	Y	No Call	T	C	Y	C	Y	Y	Y	No Call	Y	C	C	C	C	Y	Y	Y	Y	Y	C	Y	Y	Y	T	Y	Y	Y
P131	T/C	C	No Call	Y	Y	T	T	T	T	T	No Call	T	T	T	C	C	T	No Call	T	T	Y	T	T	T	T	T	T	T	T	T	T	T	T	T	T	C	T	T	T	T	T	T	T	T	T	T	T	Y	T
P132	G/C	C	G	S	C	G	G	S	S	S	S	G	G	G	C	C	G	S	G	G	S	S	G	G	S	G	G	G	S	G	G	G	G	S	G	G	G	G	G	G	G	G	G	G	G	G	G	S	G
P133	G/A	A	No Call	R	R	R	R	No Call	G	R	R	A	A	A	A	A	G	R	G	R	R	R	R	G	G	R	R	R	R	R	G	R	A	R	G	No Call	R	R	G	R	G	R	G	R	R	G	R	G	R
P137	G/A	A	No Call	No Call	A	A	A	A	R	A	A	A	A	R	R	A	G	R	G	R	A	R	R	R	R	R	G	A	A	No Call	G	R	R	R	R	R	R	R	A	R	R	G	R	R	A	R	R	R	No Call
P139	G/A	R	R	R	R	R	R	R	R	R	R	R	G	R	R	G	R	R	R	R	G	R	G	R	R	R	R	R	R	R	R	R	R	R	R	R	R	R	R	R	G	R	R	R	R	G	R	R	R
P140	C/T	C	No Call	C	T	C	C	Y	C	Y	Y	C	C	C	C	C	C	Y	C	C	Y	C	C	No Call	C	C	Y	Y	C	C	C	C	C	C	C	T	C	Y	No Call	C	C	C	C	C	C	C	C	C	Y
P141	A/G	A	No Call	R	G	G	R	R	R	R	R	R	R	R	R	A	R	R	A	R	R	G	R	A	R	G	R	R	R	A	R	A	G	G	R	R	R	A	A	R	No Call	R	G	G	G	G	G	R	R
P142	T/C	Y	No Call	T	C	Y	Y	Y	T	Y	Y	Y	Y	No Call	T	T	C	Y	Y	Y	Y	T	T	C	Y	C	C	Y	C	Y	Y	C	T	C	Y	Y	Y	Y	C	Y	C	Y	T	Y	T	Y	Y	C	Y
P143	G/C	C	No Call	C	C	C	C	S	S	S	S	C	C	C	C	C	C	C	No Call	S	G	C	C	C	C	S	C	S	C	C	S	C	C	C	S	S	C	C	S	S	S	C	S	C	S	S	C	S	C
P144	A/T	A	T	A	T	A	W	W	W	W	W	W	A	W	A	A	W	W	W	W	A	W	A	T	A	T	T	W	T	A	W	T	T	W	T	T	T	A	T	W	No Call	T	T	T	W	W	W	W	W
P146	A/T	W	A	T	T	W	W	W	T	T	W	W	W	W	T	T	A	T	A	W	A	W	A	T	W	W	W	W	T	W	A	A	A	A	W	A	W	W	T	W	W	A	T	A	T	W	W	W	W
P147	G/T	K	T	T	K	K	K	K	K	K	K	K	K	K	T	K	K	K	G	G	G	K	G	G	G	G	G	G	T	K	G	G	G	G	G	G	G	T	G	G	G	G	G	G	T	K	G	G	G
P148	A/T	W	W	A	W	W	W	W	W	W	W	W	A	T	A	T	T	W	T	T	T	T	W	T	W	T	T	T	W	T	T	T	T	T	T	T	T	T	T	T	T	T	T	T	W	T	T	T	T
P149	C/G	S	C	G	G	G	S	S	S	S	S	C	S	S	G	S	S	No Call	S	C	S	S	S	S	S	C	S	C	S	C	No Call	C	C	G	C	C	S	C	S	C	S	S	C	G	S	S	G	S	S
P153	T/G	K	T	G	G	K	K	K	T	K	K	K	K	K	G	K	T	K	K	T	T	T	T	G	G	K	G	K	G	K	K	K	G	T	K	K	K	T	K	T	K	G	G	G	T	K	G	K	T
P154	G/A	A	G	A	A	A	R	A	R	R	R	A	A	A	A	A	R	A	R	G	A	A	G	A	R	A	R	A	R	A	No Call	A	A	A	A	A	R	A	A	A	R	G	A	No Call	G	R	A	A	R
P156	C/T	T	T	Y	Y	T	Y	Y	Y	T	Y	Y	T	Y	T	T	C	Y	Y	Y	T	Y	T	Y	Y	Y	Y	Y	Y	Y	Y	Y	C	T	Y	Y	Y	T	C	Y	Y	C	Y	C	Y	Y	C	Y	Y
P159	A/G	G	No Call	G	G	G	G	R	No Call	R	R	G	G	G	G	R	R	R	No Call	R	R	R	R	G	G	R	R	R	G	R	G	G	G	G	R	A	R	R	R	R	R	R	G	G	R	G	A	R	R
P160	T/C	T	No Call	T	Y	C	Y	Y	No Call	Y	T	Y	Y	C	T	Y	Y	C	T	T	T	Y	Y	Y	Y	Y	C	Y	Y	T	No Call	T	Y	C	Y	C	C	Y	C	Y	Y	C	Y	C	T	Y	T	Y	T
P161	G/A	A	A	R	A	G	R	G	G	R	R	R	R	G	A	R	G	G	G	G	G	R	R	R	R	G	G	G	R	R	G	R	G	G	G	G	G	A	G	G	G	G	G	G	G	G	G	G	R
P163	G/A	G	No Call	G	G	G	R	G	G	G	G	G	G	No Call	G	G	G	G	No Call	G	G	G	R	G	G	G	G	G	G	R	G	G	G	G	G	G	G	R	G	G	G	G	G	G	G	G	G	G	G
P165	G/C	C	No Call	C	G	S	S	S	C	S	S	G	S	No Call	G	S	S	S	C	C	S	S	C	C	S	C	C	C	G	C	C	C	C	C	C	C	C	C	C	C	C	C	C	C	C	C	C	C	C
P166	C/A	C	C	C	C	C	C	C	C	M	C	M	M	C	C	M	M	M	C	C	C	C	C	C	C	C	C	C	C	C	C	C	C	C	C	C	C	C	C	C	C	C	C	C	C	C	C	C	C
P168	G/A	A	R	A	A	R	R	R	R	R	R	A	R	R	A	R	R	R	A	A	G	R	A	R	R	G	G	R	R	R	G	A	G	R	G	G	R	G	G	G	R	R	R	G	G	R	A	G	R
P169	C/T	Y	No Call	Y	C	C	No Call	Y	C	Y	Y	C	C	Y	C	T	Y	Y	Y	C	C	No Call	C	T	Y	C	C	C	Y	T	Y	C	C	C	C	C	C	C	C	C	C	C	C	C	C	C	C	Y	C
P170	C/T	T	C	T	T	T	T	C	Y	Y	Y	T	T	T	T	T	T	T	Y	C	T	Y	Y	C	Y	Y	Y	Y	T	Y	T	C	T	Y	Y	T	T	No Call	C	Y	T	T	T	T	Y	T	T	T	No Call
P171	C/A	M	No Call	A	M	C	M	M	C	C	C	M	M	M	M	C	C	No Call	M	M	A	M	C	A	C	C	A	M	M	M	A	M	A	A	M	A	M	A	M	C	M	M	M	A	M	A	M	M	M
P173	A/G	A	No Call	A	R	A	A	A	A	A	R	A	A	A	A	A	A	R	G	R	A	No Call	G	A	A	A	G	A	A	A	A	A	A	R	A	G	R	A	A	R	R	R	R	R	A	R	A	A	A
P180	T/C	C	T	No Call	T	Y	Y	T	T	T	T	T	Y	Y	C	Y	T	Y	T	T	T	T	T	T	T	T	T	T	Y	No Call	Y	T	T	T	T	T	T	T	T	T	T	T	T	T	T	Y	T	T	T
P184	A/C	C	C	C	C	M	M	M	M	M	M	M	A	M	C	M	M	C	M	C	C	M	A	C	C	M	C	C	M	M	M	M	C	C	M	C	C	C	M	A	C	C	M	M	M	M	C	M	M
P185	T/G	K	No Call	K	K	K	T	K	K	K	K	K	K	K	T	T	K	K	K	K	K	K	K	K	K	G	G	G	K	K	G	K	K	T	K	K	K	G	K	K	K	G	K	G	G	G	T	K	K
P186	T/C	C	C	C	C	Y	Y	T	Y	T	No Call	T	Y	Y	C	T	Y	Y	T	T	Y	Y	T	Y	Y	T	T	T	Y	Y	Y	T	T	T	T	T	T	C	T	T	T	Y	T	T	Y	Y	T	T	Y
P187	A/G	G	A	R	G	R	R	R	R	R	A	R	G	G	G	G	R	R	A	A	R	G	R	R	A	A	A	A	G	R	R	R	A	A	A	A	A	A	A	A	A	R	A	A	R	R	A	R	R
P188	T/C	T	T	Y	T	C	C	C	Y	C	C	C	C	C	T	T	C	C	C	C	Y	C	C	C	No Call	C	C	C	T	C	C	C	C	C	C	C	C	C	C	C	C	No Call	C	C	C	C	C	C	C
P189	C/T	C	Y	Y	C	C	C	No Call	No Call	Y	Y	C	C	No Call	Y	Y	No Call	Y	C	T	C	No Call	T	C	No Call	C	C	No Call	C	C	No Call	C	T	C	C	Y	Y	Y	C	Y	T	Y	Y	Y	Y	C	No Call	C	C
P190	T/A	W	W	A	A	A	W	W	A	W	No Call	W	T	W	T	W	A	W	A	A	A	W	A	A	A	A	A	A	A	A	A	T	A	A	A	A	A	A	A	A	A	A	A	A	A	A	A	A	A
P191	G/A	R	No Call	R	R	R	R	R	R	R	R	R	R	G	A	R	R	R	G	R	R	R	R	R	R	R	G	R	R	R	R	R	R	R	G	R	R	R	G	R	R	G	R	R	R	R	R	R	R
P192	A/G	A	G	A	G	G	G	R	R	R	R	G	R	G	G	R	R	G	A	R	R	A	G	R	G	G	R	G	R	R	R	G	G	G	G	G	R	R	R	G	R	R	G	R	R	A	A	G	R
P194	T/C	Y	C	T	Y	C	Y	Y	C	Y	Y	Y	T	C	T	T	C	Y	C	C	Y	Y	Y	Y	C	C	C	C	C	C	C	C	C	C	C	C	C	T	C	C	C	C	C	C	Y	C	C	C	C
P195	T/C	T	No Call	T	Y	T	Y	T	Y	Y	Y	T	T	Y	T	T	T	T	T	T	T	Y	Y	Y	T	T	T	T	T	T	T	C	T	T	T	C	Y	T	T	T	T	T	T	T	Y	T	T	T	T
P196	T/C	Y	No Call	C	No Call	C	Y	C	C	C	C	C	C	C	C	C	C	C	C	C	C	Y	C	C	C	C	C	C	C	No Call	C	C	C	C	C	C	C	Y	C	C	C	C	C	C	C	C	C	C	C
P197	C/G	G	G	G	G	No Call	S	S	No Call	S	G	S	G	No Call	G	C	G	No Call	No Call	C	C	G	G	S	G	S	No Call	S	S	G	No Call	G	S	C	No Call	C	S	S	C	G	C	C	S	S	G	S	S	G	G
P198	C/A	C	No Call	C	C	A	A	M	A	A	A	A	A	No Call	C	M	M	M	M	M	C	M	M	M	M	A	A	A	C	C	A	M	A	A	A	C	A	A	A	A	A	A	A	A	M	A	A	A	M
P199	G/A	R	G	A	R	G	R	R	R	R	R	R	R	R	G	R	G	A	R	G	R	R	A	R	G	G	R	G	A	G	R	G	G	G	G	G	G	G	Invalid	R	G	R	G	R	G	Invalid	G	No Call	R
P202	G/A	A	G	R	A	R	R	R	R	No Call	R	No Call	G	R	R	A	G	G	G	G	G	G	R	G	G	R	G	G	R	A	G	G	G	G	G	R	G	R	R	R	G	G	G	G	G	G	A	G	R
P203	A/G	A	A	R	G	A	A	A	No Call	A	A	No Call	G	A	G	G	R	R	R	R	G	R	G	A	R	A	A	A	R	R	R	A	R	R	A	A	A	A	A	R	R	R	R	A	A	A	G	G	R
P204	G/C	C	C	C	C	G	G	G	G	G	G	S	S	G	C	C	G	S	G	G	G	S	G	S	S	G	G	G	C	S	G	G	G	G	G	G	G	G	G	G	G	G	G	G	G	G	G	G	G
P205	T/C	C	No Call	C	C	Y	Y	Y	Y	T	T	Y	Y	Y	C	C	Y	Y	Y	T	C	Y	T	Y	C	C	Y	Y	Y	Y	Y	T	Y	Y	Y	T	Y	T	C	T	C	C	Y	C	Y	T	T	T	Y
P208	T/C	Y	No Call	C	Y	Y	Y	Y	Y	Y	Y	No Call	Y	T	C	C	C	C	C	C	C	Y	C	C	C	Y	C	Y	Y	C	Y	C	C	Y	C	T	No Call	No Call	Y	T	C	C	C	C	Y	Y	C	Y	T
P210	T/A	A	W	W	A	T	T	T	No Call	W	W	T	A	T	A	W	T	W	T	T	W	T	W	T	A	T	T	T	W	W	T	T	T	T	T	T	T	W	T	W	T	T	T	T	W	T	T	W	No Call
P211	G/A	G	A	R	No Call	A	A	R	A	A	R	R	G	R	G	G	A	R	G	G	G	A	A	A	R	A	A	A	A	G	R	A	A	G	A	A	No Call	G	A	A	A	R	A	R	R	R	A	A	R
P212	T/C	T	T	Y	T	C	Y	Y	T	T	Y	Y	Y	Y	T	T	Y	Y	T	Y	T	C	Y	Y	Y	C	C	C	T	T	Y	T	C	C	C	Y	C	C	C	C	C	C	C	C	Y	Y	C	Y	Y
P218	A/C	M	A	C	A	A	M	A	M	M	M	M	A	No Call	A	M	C	M	M	C	A	M	M	M	A	M	C	C	A	C	C	M	C	C	M	A	C	M	M	M	C	C	M	C	M	C	C	M	M
P219	C/T	T	T	Y	T	Y	Y	Y	Y	T	Y	Y	T	Y	T	T	T	Y	Y	C	Y	No Call	Y	T	Y	Y	Y	Y	T	T	T	T	T	C	Y	T	T	C	Y	No Call	Y	Y	T	Y	T	Y	T	Y	Y
P223	G/C	G	G	G	G	G	G	G	G	G	S	G	G	G	G	G	G	S	G	G	G	G	G	G	G	G	G	G	S	G	G	G	G	G	G	G	G	S	G	S	G	G	G	G	G	G	G	S	G
P224	G/A	G	G	G	R	G	G	R	R	G	R	R	G	G	G	G	R	R	G	G	A	G	G	G	R	R	G	G	A	G	R	G	G	G	R	R	G	R	R	A	G	G	G	G	G	R	G	R	G
P225	C/T	C	T	Y	T	T	T	Y	Y	Y	Y	T	Y	T	Y	C	Y	Y	Y	Y	C	T	Y	C	Y	T	Y	Y	No Call	C	Y	C	T	T	Y	Y	Y	C	C	Y	Y	Y	T	T	T	T	T	Y	T
P231	A/G	R	No Call	R	A	A	A	A	R	A	R	A	R	R	A	R	R	A	R	R	G	R	R	R	R	A	A	A	A	R	R	No Call	A	A	A	A	A	A	A	R	R	A	A	A	R	R	G	R	R
P234	G/T	G	K	G	G	K	No Call	K	T	T	T	No Call	K	T	G	T	T	K	T	T	K	K	K	K	T	K	T	T	K	T	T	T	T	K	K	T	T	G	T	K	T	T	K	T	K	T	T	T	K
P236	A/G	A	No Call	R	A	G	R	R	R	R	R	G	G	R	G	G	G	R	R	R	A	R	A	R	G	G	G	R	R	R	G	G	A	R	R	R	R	R	G	G	G	G	R	G	G	G	G	R	R
P237	A/T	W	No Call	W	W	W	W	T	T	T	W	W	W	T	A	W	W	W	T	T	A	W	W	T	W	T	T	W	A	W	W	W	T	T	T	A	T	T	W	W	T	T	T	T	T	W	T	W	T
P238	C/T	C	No Call	Y	C	Y	Y	Y	Y	Y	Y	Y	Y	Y	C	Y	C	Y	Y	C	Y	Y	T	T	T	T	T	T	Y	Y	Y	Y	T	T	T	T	T	T	T	C	T	T	Y	Y	Y	Y	T	C	T
P239	T/C	Y	Y	Y	Y	Y	No Call	Y	T	T	T	T	No Call	T	T	C	Y	Y	C	C	C	T	Y	Y	Y	C	C	C	T	Y	C	C	C	C	C	C	C	C	C	T	C	C	C	C	Y	C	C	C	C
P240	C/T	Y	No Call	Y	Y	T	T	T	Y	T	No Call	T	T	T	C	Y	Y	T	T	T	T	T	T	T	Y	T	Y	Y	Y	T	C	T	T	Y	T	T	T	Y	T	T	Y	Y	T	No Call	T	Y	T	Y	T
[truncated: 252 more columns]
