# Supplementary material for: Genetic Diversity Assessment and Cultivar Identification of Cucumber (Cucumis sativus L.) Using the Fluidigm Single Nucleotide Polymorphism Assay
Source: Plants (Basel). 2021 Feb 19;10(2):395. doi: 10.3390/plants10020395 (PMC7923078; doi:10.3390/plants10020395)
Supplement: Supplementary file 1 [file plants-10-00395-s001.zip › Table S2.xlsx]

## Sheet: Total(96 SNPs_95 Sample)
Table S2. SNP genotyping data for 95 commercial cucumber F1 hybrids
Fluidigm SNP assay	SNP(ASP1/ASP2)	Achimhae	Alchan	Baekgangdadagi	Boram	Cheongseolbaekdadagi	Cool	Daebak	Daenongnogak	Danongnogak	Deojonbaekdadagi	Donggeurami	Donggyeosongbaek	Euncheongdam Baekdadaki	EunHaSol-BaekDaDaKi	Gangnyeogyeoreum	Gichan	Gyeouldaemyeong Baekdadagi	Haemaji	Haengbok	Haetsalbaekdadagi	Hanyang baekdadagi	Haryeong baekdadagi	Hwanhoseong	Ilseongbaekdadagi	Jangsunogak	Jeil jjang	Jeilkeunnogak	Jeilmyeongjangnogak	Jeilnogak	Jellujonebaekchim	Jeongwolbaekdadagi	Kwangdongbaekdadagi	Mannadadagki	Mannadadagki	Matgalbakdadagi	Mihyang backdadagi	Myeongganogak	Myeongpumnogak	Myeongseongbaekdadagi	Neulpureunbaekdadagi	Nogwa	Odaebeckdadagi	Seongjanggun baekdadagi	Seonhobaekchimdadagi	Shinasiaeuncheon	Shinasianogak	Singgeureon Baekdadagi	Sinjangwonnogack
P001	G/C	C	S	C	C	C	S	C	C	G	S	S	C	C	S	C	C	C	C	C	C	C	C	C	C	G	S	G	G	G	C	C	C	C	C	C	C	G	G	C	C	S	C	C	C	G	G	S	G
P002	G/A	G	G	R	G	G	R	G	R	A	G	G	R	G	G	G	G	G	G	G	G	G	G	G	R	R	R	A	A	R	R	G	G	R	R	G	G	G	R	G	G	G	R	R	G	R	R	G	R
P007	C/G	C	C	C	C	C	C	C	C	C	C	C	C	C	C	C	C	C	C	C	C	C	C	C	C	S	S	S	S	G	C	C	C	C	C	C	C	C	S	C	C	S	C	C	C	S	G	C	S
P010	T/A	A	A	A	A	A	W	W	A	T	A	A	A	W	W	W	A	A	A	A	A	A	A	A	A	T	W	T	T	T	A	A	A	A	A	A	A	T	T	A	A	W	A	A	A	T	T	A	T
P012	G/C	G	G	G	G	G	S	S	G	C	G	G	G	S	S	S	G	G	G	G	G	G	G	G	G	G	G	C	S	G	G	G	G	G	G	G	G	C	S	G	G	G	G	G	G	G	G	G	G
P014	G/A	G	G	G	G	G	G	G	G	A	G	G	G	R	R	R	G	G	G	G	G	G	G	G	G	R	G	A	R	G	G	G	G	G	G	G	G	A	R	G	G	R	R	G	G	R	G	G	R
P016	G/C	C	C	C	C	C	C	C	C	G	C	C	C	C	C	S	C	C	C	C	C	C	C	C	C	G	S	G	G	G	C	C	C	C	C	C	C	G	G	C	C	S	S	C	C	G	G	C	G
P020	T/A	T	T	T	T	T	T	T	T	A	T	T	T	T	T	T	T	T	T	T	T	T	T	T	T	A	W	A	A	A	T	T	T	T	T	T	T	T	A	T	W	W	W	T	T	W	A	T	W
P023	G/A	A	A	R	A	A	R	R	R	G	A	A	R	A	A	A	A	A	A	A	A	A	G	A	R	G	G	G	G	G	R	R	A	A	A	A	R	G	G	A	A	R	R	A	A	R	G	A	R
P026	T/C	T	T	T	T	No Call	T	No Call	T	T	No Call	T	T	T	T	T	No Call	T	No Call	T	No Call	T	T	T	T	T	T	T	T	No Call	T	No Call	T	No Call	T	T	T	No Call	T	T	T	No Call	T	No Call	T	T	No Call	T	T
P028	C/T	C	C	C	C	C	C	C	C	T	C	C	C	C	C	C	C	C	C	C	C	C	C	C	C	T	Y	T	T	T	Y	C	C	C	C	C	C	T	T	C	C	Y	C	C	C	T	T	C	T
P030	G/T	G	G	K	G	G	K	G	G	G	G	G	K	G	G	K	K	G	G	G	G	G	G	G	G	G	G	K	K	G	K	G	G	G	G	G	G	T	K	G	G	T	G	K	G	K	G	G	K
P033	G/A	G	G	R	G	G	R	G	G	R	G	G	G	G	G	R	G	G	G	G	G	G	G	G	G	G	G	A	R	G	R	G	G	G	G	G	G	G	R	G	G	R	G	R	G	G	G	G	G
P034	C/T	C	C	C	C	C	C	C	C	C	C	C	C	C	C	C	C	C	C	C	C	C	C	C	C	C	C	C	Y	C	Y	C	C	C	C	C	C	C	Y	C	C	Y	C	C	C	C	Y	C	C
P035	G/A	G	G	G	G	G	G	G	G	G	G	G	G	G	G	G	G	G	G	G	G	G	G	G	G	A	R	R	R	A	R	G	G	G	G	G	G	G	R	G	G	R	G	G	G	A	A	G	A
P036	C/T	Y	Y	Y	Y	Y	Y	Y	Y	Y	Y	Y	Y	Y	Y	Y	Y	Y	Y	Y	Y	Y	Y	Y	Y	Y	Y	Y	Y	Y	Y	Y	Y	Y	Y	Y	Y	Y	Y	Y	Y	Y	Y	Y	Y	Y	Y	Y	Y
P039	G/C	G	G	G	G	G	G	S	S	C	G	G	S	G	S	G	G	G	G	G	G	G	G	G	S	C	G	S	S	G	G	G	G	G	G	G	G	C	S	G	G	S	G	S	G	S	G	S	S
P046	T/C	T	Y	T	T	T	T	T	T	Y	T	Y	T	Y	Y	Y	T	T	T	T	T	T	Y	T	T	T	Y	Y	Y	C	T	T	T	T	T	T	T	T	Y	T	Y	Y	T	T	T	Y	C	T	T
P049	A/G	R	R	R	R	R	R	R	R	R	R	R	R	R	R	R	R	R	R	R	R	R	R	R	R	R	R	R	R	R	R	R	R	R	R	R	R	R	R	R	R	R	R	R	R	R	R	R	R
P051	T/C	Y	Y	Y	Y	Y	Y	Y	Y	Y	Y	Y	Y	Y	Y	Y	Y	Y	Y	Y	Y	Y	Y	Y	Y	Y	Y	Y	Y	Y	Y	Y	Y	Y	Y	Y	Y	Y	Y	Y	Y	Y	Y	Y	Y	Y	Y	Y	Y
P059	A/C	A	A	A	A	A	A	A	A	M	A	A	A	A	A	A	A	A	A	A	A	A	A	A	A	M	M	M	M	C	A	A	A	A	A	A	A	C	C	A	A	M	A	A	A	M	C	A	M
P063	T/C	T	T	T	T	T	T	T	T	C	T	T	T	T	T	T	T	T	T	T	T	T	T	T	T	T	No Call	Y	T	T	T	T	T	T	T	T	Y	T	Y	T	T	T	T	T	T	T	Y	T	T
P065	C/T	C	C	Y	C	C	Y	C	C	T	C	C	C	C	C	C	Y	C	C	C	C	C	C	C	C	T	C	Y	Y	C	C	C	C	C	C	C	Y	T	Y	C	C	Y	C	C	C	Y	C	C	T
P066	C/T	T	T	T	T	T	T	T	T	Y	T	T	T	T	T	T	T	T	T	T	T	T	T	T	T	Y	Y	C	Y	C	T	T	T	T	T	T	T	C	Y	T	T	T	T	T	T	Y	C	T	Y
P068	T/C	T	T	T	T	T	T	T	T	T	T	T	T	T	T	T	T	T	T	T	T	T	T	T	T	T	Y	Y	Y	C	T	T	T	T	T	T	T	T	Y	T	T	T	T	T	T	T	C	T	T
P072	G/C	S	C	S	S	C	S	S	S	G	C	C	No Call	S	S	C	S	C	S	C	No Call	S	S	S	S	G	S	G	G	G	G	S	C	S	S	C	C	G	G	S	C	G	S	G	C	G	G	C	G
P080	T/A	T	T	T	T	T	T	T	T	T	T	T	T	T	T	T	T	T	T	T	T	T	T	T	T	W	W	W	W	A	T	T	T	T	T	T	W	A	W	T	T	T	T	T	T	T	A	T	T
P082	A/G	A	A	A	A	A	A	A	A	G	A	A	A	A	A	A	A	A	A	A	A	A	A	A	A	R	A	G	R	G	A	A	A	A	A	A	R	A	G	A	A	R	A	A	A	A	G	A	R
P083	C/A	A	A	A	A	A	A	A	A	C	A	A	A	A	A	A	A	A	A	A	A	A	A	A	A	A	A	C	C	M	A	A	A	A	A	A	A	A	M	A	A	A	A	A	A	C	C	A	M
P084	G/A	R	R	R	R	R	R	R	R	R	R	R	R	R	R	R	R	R	R	R	R	R	R	R	R	R	R	R	R	R	R	R	R	R	R	R	R	R	R	R	R	R	R	R	R	R	R	R	R
P086	C/G	G	G	G	G	G	No Call	G	G	S	G	G	G	G	S	G	G	G	G	G	G	G	G	G	G	G	S	S	S	C	G	G	G	G	G	G	G	G	S	G	G	S	S	G	G	S	C	No Call	S
P088	G/A	G	R	G	G	G	G	G	G	G	G	R	G	G	G	G	G	G	G	G	G	G	G	G	G	R	R	A	R	A	G	G	G	G	G	G	G	G	A	G	G	G	G	G	G	R	A	G	R
P094	T/A	A	A	A	A	A	A	A	T	W	A	A	W	W	A	A	W	A	A	W	A	A	W	A	T	T	T	No Call	W	T	A	A	A	A	A	A	A	T	No Call	A	A	T	A	T	A	T	T	A	T
P097	G/A	G	G	R	G	G	G	G	R	A	G	G	R	R	R	G	G	R	G	G	G	G	R	R	R	A	R	A	R	A	G	G	G	R	R	G	G	G	R	R	G	G	R	G	G	A	A	G	A
P099	C/T	T	C	T	T	T	T	C	T	T	Y	Y	Y	T	T	Y	T	Y	T	Y	Y	Y	Y	Y	T	C	C	Y	No Call	C	T	Y	T	Y	Y	Y	C	T	Y	Y	Y	Y	Y	T	T	C	C	Y	C
P100	C/T	C	C	C	C	C	C	C	C	C	C	Y	C	C	C	Y	C	C	C	C	C	C	Y	C	C	C	Y	Y	Y	T	C	C	C	C	C	C	C	C	No Call	C	Y	Y	C	C	C	Y	T	C	Y
P101	A/T	W	T	T	T	T	T	T	T	A	T	T	T	T	T	W	T	T	W	T	T	T	T	T	T	A	W	W	W	A	W	T	T	T	T	T	T	T	W	T	W	W	T	W	T	A	A	T	A
P103	G/T	G	G	G	G	G	G	G	G	G	G	G	G	G	K	G	G	G	G	G	G	G	G	G	G	G	K	K	K	T	G	G	G	G	G	G	G	G	K	G	G	G	G	G	G	G	T	K	G
P108	T/C	Y	Y	Y	Y	Y	Y	Y	Y	Y	Y	Y	Y	Y	Y	Y	Y	Y	Y	Y	Y	Y	Y	Y	Y	Y	Y	Y	Y	C	Y	Y	Y	Y	Y	Y	Y	Y	Y	Y	Y	Y	Y	Y	Y	C	C	Y	C
P110	T/C	T	T	T	T	T	T	T	T	Y	T	T	T	T	T	T	T	T	T	T	T	T	T	T	T	T	Y	Y	Y	C	T	T	T	T	T	T	Y	T	Y	T	T	Y	T	T	T	Y	C	T	Y
P111	T/G	T	T	T	T	T	T	T	T	G	T	T	T	T	T	T	T	T	T	T	T	T	T	T	T	K	K	G	K	G	T	T	T	T	T	T	T	T	K	T	T	T	T	T	T	G	G	T	G
P117	G/T	T	T	T	T	T	K	T	T	G	T	T	T	K	T	K	T	T	T	T	T	T	K	T	T	K	K	G	K	G	K	T	T	T	T	T	T	T	K	T	No Call	K	T	T	T	K	G	T	K
P118	A/T	W	A	T	A	A	W	A	W	T	A	W	W	W	T	W	W	W	W	A	A	A	A	W	W	A	T	A	W	T	W	W	A	W	W	A	W	T	W	W	W	W	W	A	A	A	T	A	A
P119	G/T	G	G	G	G	G	G	G	G	K	G	G	G	G	G	K	G	G	G	G	G	G	K	G	G	K	K	K	K	T	K	G	G	G	G	G	G	G	K	G	G	K	G	G	G	K	T	G	K
P120	G/A	A	A	A	A	A	A	A	A	G	A	A	A	A	A	R	A	A	A	A	A	A	A	R	A	G	A	R	G	A	No Call	A	A	A	A	A	No Call	A	G	A	A	R	A	R	A	G	A	R	G
P124	A/T	T	T	T	T	T	T	T	T	T	T	T	T	W	W	W	W	W	T	T	T	T	T	W	T	W	A	W	W	A	W	T	T	W	W	T	T	T	W	W	T	A	T	W	T	W	A	T	W
P125	T/C	T	T	T	T	T	T	T	T	T	T	T	T	T	T	T	T	T	T	T	T	T	T	T	T	Y	Y	Y	Y	Y	Y	T	T	T	T	T	T	Y	Y	T	T	Y	T	T	T	Y	Y	T	Y
P129	A/C	M	C	M	M	M	M	A	M	A	M	C	M	M	M	M	M	A	M	M	M	M	M	M	M	A	A	A	A	M	A	C	M	M	M	M	M	A	A	M	C	A	M	C	C	A	A	M	A
P131	T/C	C	C	Y	C	C	Y	Y	Y	T	C	C	C	Y	Y	Y	Y	C	C	Y	C	C	Y	Y	Y	T	Y	T	Y	Y	C	C	C	Y	Y	C	C	T	Y	Y	C	T	C	Y	C	T	Y	C	T
P133	G/A	R	G	No Call	G	No Call	R	R	G	G	R	G	No Call	R	R	R	R	G	R	G	R	No Call	G	G	R	R	R	R	R	A	G	R	R	No Call	R	R	G	R	R	R	G	R	G	G	G	No Call	A	G	G
P137	G/A	R	R	R	R	R	R	R	R	R	R	R	R	R	R	R	R	R	R	R	R	R	R	R	R	R	R	R	R	R	R	R	R	R	R	R	R	R	R	R	R	R	R	R	R	R	R	R	R
P138	C/T	T	T	T	T	T	T	Y	Y	T	T	T	T	Y	C	Y	Y	T	T	T	T	T	T	T	Y	C	Y	Y	Y	Y	T	T	T	T	T	T	T	T	Y	T	Y	Y	T	C	T	Y	T	T	Y
P140	C/T	T	T	C	T	T	C	T	Y	C	T	T	T	T	Y	Y	Y	T	T	T	T	T	T	T	Y	Y	Y	C	Y	C	T	T	T	T	T	T	T	T	C	T	Y	Y	T	C	T	C	C	T	Y
P142	T/C	C	C	C	C	C	C	C	C	Y	C	C	C	C	C	Y	C	C	C	C	Y	C	C	C	C	T	T	Y	Y	T	C	C	C	C	C	C	C	C	T	C	C	Y	C	Y	C	T	T	C	T
P143	G/C	G	G	G	G	G	G	G	G	S	G	G	G	G	G	G	G	G	G	G	S	G	G	G	G	C	C	C	C	C	G	G	G	G	G	G	G	G	C	G	G	G	G	S	G	C	C	G	C
P146	A/T	T	W	A	A	W	A	T	W	W	W	W	W	A	A	A	W	W	T	A	W	W	T	W	W	W	W	W	T	T	W	A	A	T	T	W	W	T	W	W	W	W	W	T	A	A	T	T	A
P151	T/C	C	Y	Y	C	C	Y	Y	Y	C	Y	Y	Y	C	C	Y	C	Y	C	C	Y	Y	Y	Y	Y	Y	T	No Call	T	T	C	C	C	T	T	Y	Y	T	T	Y	C	Y	Y	T	C	C	T	Y	C
P152	G/T	G	K	G	G	G	G	G	G	K	G	K	G	G	G	K	G	G	G	G	G	G	G	G	G	K	K	T	K	T	G	G	G	G	G	G	G	G	K	G	G	K	G	G	G	K	T	G	T
P157	T/A	T	T	T	T	T	T	T	T	A	T	T	T	T	T	T	T	T	T	T	T	T	T	T	T	W	A	W	A	A	T	T	T	T	T	T	T	T	A	T	T	T	T	T	T	W	A	T	W
P159	A/G	A	A	A	A	A	A	A	A	G	A	A	A	A	A	A	A	A	A	A	A	A	A	A	A	A	R	R	R	A	A	A	A	A	A	A	A	A	R	A	A	R	A	A	A	R	G	A	R
P160	T/C	T	T	T	T	T	T	T	T	C	T	T	T	T	Y	T	T	T	T	T	T	T	Y	T	T	Y	T	T	Y	T	T	T	T	T	T	T	T	T	T	T	T	T	T	T	T	Y	T	T	Y
P163	G/A	R	R	A	A	R	R	R	R	R	R	R	R	R	R	R	R	A	A	R	R	A	R	A	R	R	G	G	G	G	A	A	A	A	R	R	R	A	G	R	R	R	R	R	R	R	G	R	No Call
P165	G/C	G	S	S	G	G	S	G	S	G	G	S	S	G	S	S	G	G	G	S	S	G	S	S	S	C	G	C	C	G	G	S	G	S	S	G	G	G	C	S	S	S	S	S	G	C	G	G	S
P169	C/T	T	T	Y	T	T	Y	T	T	T	T	T	T	T	T	T	T	T	T	T	T	T	T	T	T	Y	T	Y	T	T	T	T	T	T	T	T	T	T	Y	T	T	T	T	T	T	Y	T	T	Y
P171	C/A	C	C	M	C	C	C	C	C	M	C	C	C	M	M	M	C	C	C	M	C	C	M	M	C	M	M	M	A	M	C	C	C	M	M	C	C	A	M	M	M	M	C	C	C	M	A	C	M
P172	A/G	A	A	R	A	A	A	A	A	R	A	A	A	A	A	R	R	A	A	R	A	A	R	R	A	A	R	R	R	G	A	A	A	R	R	A	A	G	G	R	A	R	A	A	A	A	G	A	A
P173	A/G	G	G	G	G	G	G	G	G	G	G	G	G	G	G	G	R	G	G	G	G	G	G	G	G	A	R	R	A	A	G	G	G	G	G	G	G	A	R	G	G	A	G	G	G	A	A	G	A
P180	T/C	T	Y	Y	T	T	Y	T	T	T	T	Y	T	Y	Y	Y	T	T	T	Y	T	T	Y	Y	T	T	Y	T	Y	C	T	T	T	Y	Y	T	T	T	Y	Y	Y	T	T	T	T	T	C	T	T
P181	C/T	T	T	Y	T	T	T	T	T	C	T	T	No Call	T	T	T	T	T	T	T	T	T	T	T	T	C	Y	No Call	C	C	T	T	T	T	T	T	T	T	C	T	T	Y	T	T	T	C	C	T	C
P187	A/G	R	A	A	R	A	A	R	A	R	R	A	R	A	A	A	A	R	R	A	R	R	A	A	A	R	R	R	R	G	A	A	A	R	R	R	A	A	R	A	A	A	A	A	R	R	G	R	R
P191	G/A	R	R	R	R	R	R	R	R	R	R	R	R	R	R	R	R	R	R	R	R	R	R	R	R	R	R	R	R	R	R	R	R	R	R	R	R	R	R	R	R	R	R	R	R	R	R	R	R
P195	T/C	C	C	Y	C	C	Y	Y	C	Y	C	C	C	C	C	C	C	C	C	C	C	C	Y	C	C	C	Y	Y	T	T	Y	Y	C	C	C	C	Y	T	Y	C	C	Y	Y	C	C	C	T	C	C
P197	C/G	C	C	C	C	C	C	S	C	G	C	C	C	C	C	C	S	C	C	C	C	C	C	C	C	S	S	S	S	G	S	C	C	C	C	C	C	C	S	C	C	G	C	C	C	S	G	C	S
P198	C/A	C	C	M	C	C	M	C	C	A	C	C	C	C	C	C	C	C	C	C	C	C	C	C	C	M	C	M	M	C	M	C	C	C	C	C	C	C	M	C	C	M	C	C	C	C	C	C	M
P205	T/C	T	Y	T	T	T	T	T	T	T	T	Y	T	T	T	T	T	T	T	T	T	T	T	T	T	T	Y	Y	Y	C	T	T	T	T	T	T	T	T	Y	T	T	T	T	T	T	T	C	T	T
P208	T/C	T	T	T	T	T	T	T	T	Y	T	T	T	T	T	T	T	T	T	T	T	T	T	T	T	T	Y	C	C	C	Y	T	T	T	T	T	T	T	C	T	T	T	T	T	T	T	C	T	T
P209	C/G	C	C	C	C	C	C	C	C	C	C	C	C	C	C	C	C	C	C	C	C	C	C	C	C	S	S	S	S	G	C	C	C	C	C	C	C	C	S	C	C	C	C	S	C	G	G	C	G
P212	T/C	Y	T	T	T	T	T	T	T	T	Y	T	Y	T	T	T	T	Y	Y	T	Y	Y	T	T	T	Y	T	Y	T	T	T	T	T	T	T	Y	Y	C	Y	T	T	T	T	T	T	Y	T	Y	Y
P218	A/C	A	A	A	A	A	A	C	A	C	A	A	A	M	M	M	A	A	A	A	A	A	M	A	A	M	M	M	C	A	A	A	A	A	A	A	A	A	M	A	A	A	A	A	A	A	A	A	M
P231	A/G	G	R	G	G	G	R	G	R	R	G	R	R	G	R	R	G	G	G	G	G	G	R	G	R	No Call	R	R	R	R	G	G	G	G	G	G	R	G	R	G	R	R	G	R	G	R	R	G	R
P237	A/T	A	A	A	A	A	A	A	A	T	A	A	A	A	A	A	A	A	A	A	A	A	A	A	A	W	W	W	W	T	A	A	A	A	A	A	A	T	W	A	A	W	A	A	A	W	T	A	W
P240	C/T	Y	Y	Y	Y	Y	Y	Y	Y	T	Y	Y	Y	Y	Y	Y	Y	Y	Y	Y	Y	Y	Y	Y	Y	Y	Y	T	Y	T	Y	Y	Y	Y	Y	Y	Y	Y	Y	Y	Y	Y	Y	Y	Y	T	T	Y	No Call
[truncated: 47 more columns]
