# Supplementary material for: Genetic Diversity Assessment and Cultivar Identification of Cucumber (Cucumis sativus L.) Using the Fluidigm Single Nucleotide Polymorphism Assay
Source: Plants (Basel). 2021 Feb 19;10(2):395. doi: 10.3390/plants10020395 (PMC7923078; doi:10.3390/plants10020395)
Supplement: Supplementary file 1 [file plants-10-00395-s001.zip › Table S3.xlsx]

## Sheet: by country
Accession	Resource Characteristic	Country of Origin	Subpopulation by STRUCTURE
			K=2	K=4
Khiar	Heirloom	Afghanistan	2	2
WIR00007	Unknown	Africa	1	2
WIR3695	Unknown	Azerbaijan	2	4
Shabi Genchu	Unknown	Bhutan	2	1
BGR-LJR-2009-49	Cultivar	Bulgaria	1	1
A7E0126	Heirloom	Bulgaria	1	4
A8E0109	Heirloom	Bulgaria	1	4
A8E0678	Heirloom	Bulgaria	1	4
A8E0679	Heirloom	Bulgaria	1	2
A8E0680	Heirloom	Bulgaria	1	4
A8E0895	Heirloom	Bulgaria	1	4
A9E0545	Heirloom	Bulgaria	2	4
Short	Heirloom	Bulgaria	1	1
Supercrop	Cultivar	Canada	2	2
CHINESE SNAKE	Unknown	Chile	2	4
huang gua 3	Cultivar	China	1	1
Jin chun 4-huanggua	Cultivar	China	1	4
Yi Pin Liu Xiang	Cultivar	China	1	1
603	Heirloom	China	1	4
Bao-dan-khuan	Heirloom	China	2	2
CHN-LJR-2002-18	Heirloom	China	1	1
CHN-LJR-2002-20	Heirloom	China	1	1
Khei-khan-gua	Heirloom	China	1	3
PI263085	Heirloom	China	1	4
10	Unknown	China	1	1
9301 Maljawanghwanggwa	Unknown	China	1	1
Bagpung 1ho(2)	Unknown	China	1	1
Chinese Namyang Collection	Unknown	China	1	4
CHN-LJR-2000-22	Unknown	China	1	2
CHN-MKH-2000-107	Unknown	China	1	1
CHN-MKH-2000-142	Unknown	China	1	1
Chunchudaebong	Unknown	China	1	1
Chunhyang 2ho	Unknown	China	1	1
Dangsanchugwa	Unknown	China	1	1
Geumjo 3ho	Unknown	China	1	1
Hapung 1ho	Unknown	China	1	1
Hoehan 1ho	Unknown	China	1	2
Huanggua	Unknown	China	1	1
Huanggua	Unknown	China	1	1
i14764	Unknown	China	1	1
Jinyeon 4ho	Unknown	China	1	1
Jinyeon 7ho	Unknown	China	1	2
Jopung 1ho	Unknown	China	1	1
Long za huang qi	Unknown	China	1	1
Mi ⅹyang	Unknown	China	1	1
Sandongmiljawonjong	Unknown	China	1	2
Yang ⅹmi	Unknown	China	1	1
Yinbai huanggua	Unknown	China	1	4
Zhangchum mi ci	Unknown	China	1	1
Zhong nong 1101	Unknown	China	1	4
Zhong nong 1101	Unknown	China	1	1
Zhong nong 3	Unknown	China	1	4
Zhong nong 4	Unknown	China	1	3
Bilske Nakladacky	Unknown	Czechoslovakia	2	1
Beth Alpha	Unknown	Denmark	1	4
WIR3728	Unknown	Georgia	2	2
Urozajnyj 86	Cultivar	Germany	1	4
Model	Cultivar	Hungary	1	4
Francia Furtos	Heirloom	Hungary	1	2
Kakri	Heirloom	India	2	2
PI164816	Heirloom	India	2	4
PI173889	Heirloom	India	2	2
PI214049	Heirloom	India	2	2
Summer King(3-4)	Heirloom	India	1	2
PI197088	Unknown	India	2	1
Poinsett	Unknown	India	1	2
HIJAU ROKET	Cultivar	Indonesia	2	2
Panda	Cultivar	Indonesia	2	2
K206903	Heirloom	Iran	1	2
PI211975	Heirloom	Iran	2	2
PI211977	Heirloom	Iran	2	2
PI211979	Heirloom	Iran	2	2
PI211980	Heirloom	Iran	2	2
PI211982	Heirloom	Iran	2	2
PI211983	Heirloom	Iran	2	2
PI211984	Heirloom	Iran	2	2
PI211985	Heirloom	Iran	2	2
PI211988	Heirloom	Iran	2	2
Kuan Chi Chiao Pai Chiu	Cultivar	Japan	1	4
Shimotsuki 2 Jibai	Cultivar	Japan	1	4
Jibaikyuuri	Heirloom	Japan	1	2
85-3-52	Unknown	Japan	1	1
85-3-53	Unknown	Japan	1	1
85-3-54	Unknown	Japan	1	1
85-3-55	Unknown	Japan	1	1
Cheonjeolseong	Unknown	Japan	1	3
Chimgaegog	Unknown	Japan	1	4
i15526	Unknown	Japan	1	3
Icheong	Unknown	Japan	1	3
Inmuheugja	Unknown	Japan	1	3
Junbujeolseong	Unknown	Japan	1	1
Yeobibjeolseong	Unknown	Japan	1	4
WCL014	Breeding line	Korea, South	1	1
WCL030	Breeding line	Korea, South	1	1
WCL032	Breeding line	Korea, South	1	1
WCL039	Breeding line	Korea, South	1	1
WCL053	Breeding line	Korea, South	1	1
WCL062	Breeding line	Korea, South	1	1
Cheongjang Madi	Cultivar	Korea, South	1	4
Cheongjang Madi Oi	Cultivar	Korea, South	1	1
Cheongpung Yeoleum Oi	Cultivar	Korea, South	1	1
Chokseong Baeg Dadagi Oi	Cultivar	Korea, South	1	3
Excul	Cultivar	Korea, South	1	1
Excul 3	Cultivar	Korea, South	1	1
Geunseong Sayeob Oi	Cultivar	Korea, South	1	1
Heukjinju	Cultivar	Korea, South	1	1
H-hyeong oi	Cultivar	Korea, South	1	4
House Cheongrok	Cultivar	Korea, South	1	3
Isangpunglok	Cultivar	Korea, South	1	2
Jangil Banbaek Oi	Cultivar	Korea, South	1	4
Jangil Garak 1	Cultivar	Korea, South	1	4
Joy	Cultivar	Korea, South	1	1
Jungang Huindadagi	Cultivar	Korea, South	1	2
Manneung Cheongjang Madi Oi	Cultivar	Korea, South	1	1
Mimi Madi Oi	Cultivar	Korea, South	1	4
Naebyeong Banbaek Oi	Cultivar	Korea, South	1	3
Olbombanbaeg	Cultivar	Korea, South	1	3
Pungmi	Cultivar	Korea, South	1	1
Saemaeulmadioi	Cultivar	Korea, South	1	3
Sangchun Baeg Dadagi Oi	Cultivar	Korea, South	1	3
Sanglok Cheongjang Madi Oi	Cultivar	Korea, South	1	1
Sayeob Oi	Cultivar	Korea, South	1	1
Seonghowon	Cultivar	Korea, South	1	3
Seonghowonsin 1	Cultivar	Korea, South	1	3
Seoul Madi(2)	Cultivar	Korea, South	1	3
Songjug Cheongjang Madi Oi	Cultivar	Korea, South	1	1
Umi Hauseu Oi	Cultivar	Korea, South	1	3
Woldong Cheongjang Oi	Cultivar	Korea, South	1	2
Gangwon Cheorwon-2002-22	Heirloom	Korea, South	1	4
Gangwon Pyeongchang-1985-4588	Heirloom	Korea, South	1	3
Gangwon Samcheok-2001-10	Heirloom	Korea, South	1	3
Gangwon Taebaek-2001-15	Heirloom	Korea, South	1	1
Gwangwon Hongchenon-1995-3410	Heirloom	Korea, South	1	2
Gyenggi Hwaseong-1985-12882	Heirloom	Korea, South	1	1
Gyengnam Namhae-1999-47	Heirloom	Korea, South	1	4
Gyeongbuk Bonghwa-1992-2778	Heirloom	Korea, South	1	1
Gyeongbuk Yeongyang-1985-4343	Heirloom	Korea, South	1	3
Gyeongnam Geochang-1985-3584	Heirloom	Korea, South	1	3
Gyeongnam Goseong-1985-3476	Heirloom	Korea, South	1	4
Gyeongnam Hamyang-1985-3476	Heirloom	Korea, South	1	3
Jeonbuk Namwon-1985-1335	Heirloom	Korea, South	1	2
Jeonbuk Namwon-1985-2772	Heirloom	Korea, South	1	3
Jeonnam Boseong-1985-3344	Heirloom	Korea, South	1	1
Joseonoi	Heirloom	Korea, South	1	4
Neut Oi	Heirloom	Korea, South	1	2
Seoul Madi (2)	Heirloom	Korea, South	1	1
Jinju Samcheok	Unknown	Korea, South	1	2
Seoulmadi	Unknown	Korea, South	1	1
Gawang	Korean Baekdadagi	Korea, South	1	3
Nebakja	Korean Baekdadagi	Korea, South	1	3
Mannyeonchungdadagi	Korean Baekdadagi	Korea, South	1	3
Baekchimdadagi	Korean Baekdadagi	Korea, South	1	3
Bulgaemi	Korean Baekdadagi	Korea, South	1	3
Smilebaekdadagi	Korean Baekdadagi	Korea, South	1	3
Achimbaekdadagi	Korean Baekdadagi	Korea, South	1	3
Ohmy	Korean Baekdadagi	Korea, South	1	3
Woldongmyeong	Korean Baekdadagi	Korea, South	1	3
Jinseongbaekdadagi	Korean Baekdadagi	Korea, South	1	3
Nakdong	Korean Gasi	Korea, South	1	1
Jungboksamcheok	Korean Gasi	Korea, South	1	1
Cheonggyesamcheok	Korean Gasi	Korea, South	1	1
Dongseoheukcheongjang	Korean Gasi	Korea, South	1	1
Sindong	Korean Gasi	Korea, South	1	1
Mujinjangnakhap	Korean Nakhap	Korea, South	1	1
Cheongjinjunakap	Korean Nakhap	Korea, South	1	1
Saeromi	Korean Nakhap	Korea, South	1	1
Gyeoulsali	Korean Nakhap	Korea, South	1	3
Jewangcheongjang	Korean Nakhap	Korea, South	1	3
Dolga Slatka	Heirloom	Macedonia	1	4
K206899	Heirloom	Macedonia	1	4
PI 368554	Heirloom	Macedonia	1	4
MNG-1996-3662	Unknown	Mongolia	2	1
MNG-KHC-2001-48	Unknown	Mongolia	2	2
MNG-KHC-2001-64	Unknown	Mongolia	2	2
Big Kathmandu Local	Heirloom	Nepal	2	2
Big Kathmandu Local	Heirloom	Nepal	2	2
Hetauda Local	Heirloom	Nepal	2	2
Nepalganj Local	Heirloom	Nepal	2	2
NPL-CGS-1986-22929	Heirloom	Nepal	2	2
Parwanipur Local	Heirloom	Nepal	2	2
Pathari Local	Heirloom	Nepal	2	2
White Kathmandu Local	Heirloom	Nepal	2	2
Amato	Cultivar	Netherlands	1	4
3582	Unknown	Netherlands	1	4
Delikates, Ulrich	Heirloom	Poland	2	2
Monastyrski, chodow	Heirloom	Poland	2	2
Avangard 121	Cultivar	Russia	1	3
Dalnevostochny 27	Cultivar	Russia	1	4
Druzhina	Cultivar	Russia	2	2
Feniks	Cultivar	Russia	1	1
Lastochka	Cultivar	Russia	2	2
Movir	Cultivar	Russia	2	2
Novoselsky	Cultivar	Russia	2	2
Parad	Cultivar	Russia	2	2
Parad	Cultivar	Russia	2	2
Semkross	Cultivar	Russia	2	2
vodoley	Cultivar	Russia	2	2
Altaisky Ranny	Heirloom	Russia	2	2
Local argudansky	Heirloom	Russia	1	2
Nerosimy 40	Heirloom	Russia	2	2
PI263049	Heirloom	Russia	2	2
pokrovsky	Heirloom	Russia	2	2
Altai gift	Unknown	Russia	2	2
Altai ranny 166	Unknown	Russia	2	3
Brigadnii	Unknown	Russia	2	1
Dalnevostochnyi	Unknown	Russia	1	4
Dekan	Unknown	Russia	2	2
GB-61	Unknown	Russia	2	2
Kapelka	Unknown	Russia	2	2
KS109	Unknown	Russia	2	2
KS114	Unknown	Russia	2	2
KS119	Unknown	Russia	2	2
KS120	Unknown	Russia	2	2
KS121	Unknown	Russia	2	2
KS166	Unknown	Russia	2	2
KS167	Unknown	Russia	2	2
KS168	Unknown	Russia	2	2
KS170	Unknown	Russia	2	4
KS171	Unknown	Russia	2	2
KS175	Unknown	Russia	2	2
KS182	Unknown	Russia	2	2
KS21	Unknown	Russia	2	2
KS22	Unknown	Russia	2	4
KS23	Unknown	Russia	2	2
KS250	Unknown	Russia	2	2
KS254	Unknown	Russia	2	2
KS26	Unknown	Russia	1	2
KS267	Unknown	Russia	2	2
KS268	Unknown	Russia	2	2
KS269	Unknown	Russia	2	2
KS276	Unknown	Russia	1	4
KS277	Unknown	Russia	2	2
KS283	Unknown	Russia	2	4
KS284	Unknown	Russia	2	2
KS290	Unknown	Russia	2	2
KS297	Unknown	Russia	2	2
KS298	Unknown	Russia	2	2
KS299	Unknown	Russia	2	2
KS301	Unknown	Russia	2	2
KS315	Unknown	Russia	2	2
KS33	Unknown	Russia	2	1
KS330	Unknown	Russia	2	2
KS338	Unknown	Russia	2	2
KS40	Unknown	Russia	2	2
KS47	Unknown	Russia	2	2
KS50	Unknown	Russia	2	2
KS51	Unknown	Russia	1	2
KS64	Unknown	Russia	2	4
KS69	Unknown	Russia	2	2
Muromsky 36	Unknown	Russia	2	4
WIR3557	Unknown	Russia	2	4
AT-1	Cultivar	Taiwan	1	4
Chung Kuo No.1	Cultivar	Taiwan	1	4
Long Green <Ida-V-108>	Cultivar	Taiwan	1	4
Wan Pao	Cultivar	Taiwan	1	4
5	Cultivar	Thailand	2	2
THA-Kasassert Univ.-2000-19	Unknown	Thailand	2	2
THA-LSY-2000-55	Unknown	Thailand	1	4
THA-LSY-2000-67	Unknown	Thailand	2	2
THA-PYJ-1998-105	Unknown	Thailand	2	2
THA-PYJ-1998-109	Unknown	Thailand	2	2
Badem	Heirloom	Turkey	2	2
Dikenli	Heirloom	Turkey	2	1
Langa	Heirloom	Turkey	2	2
PI 176521	Heirloom	Turkey	1	2
PI 179259	Heirloom	Turkey	1	1
PI169388	Heirloom	Turkey	2	4
PI169395	Heirloom	Turkey	2	2
PI169399	Heirloom	Turkey	2	2
PI169400	Unknown	Turkey	2	2
Boothby"s Blonde	Unknown	United States	2	4
Boston Pick ling	Unknown	United States	2	4
Burpless hybrid	Unknown	United States	1	1
Bushy	Unknown	United States	2	2
Double Yield	Unknown	United States	2	3
Jelly melon	Unknown	United States	1	2
M-1	Unknown	United States	2	2
M-16	Unknown	United States	2	2
Marked more 76	Unknown	United States	2	2
Mexican sour gerkin	Unknown	United States	2	1
Miniature White	Unknown	United States	2	2
PI209067	Unknown	United States	2	3
PI209068	Unknown	United States	2	2
PI561144	Unknown	United States	2	2
Porisian Pickling	Unknown	United States	2	3
Staight Eight	Unknown	United States	2	2
Seoulmadi(5-14X)	Breeding line	Unknown	1	3
Asiastrike	Cultivar	Unknown	2	2
Bershzovskii	Cultivar	Unknown	1	4
Luckystrike	Cultivar	Unknown	2	2
11	Unknown	Unknown	2	1
Bagelink-645	Cultivar	Uzbekistan	2	2
Gladkii	Cultivar	Uzbekistan	2	2
Local-Andijan	Heirloom	Uzbekistan	2	2
Uzbek collection	Heirloom	Uzbekistan	2	2
Uzbekistan	Heirloom	Uzbekistan	2	2
No.24	Unknown	Uzbekistan	2	2
Onkurent	Unknown	Uzbekistan	2	2
UZB-GJG-1998-169	Unknown	Uzbekistan	2	2
VNM-AWS-1998-73	Unknown	Vietnam	2	2

## Sheet: by subpop (K=4)
Table S3. List of the 300 cucumber accessions used for Fluidigm SNP assay
Accession	Resource Characteristic	Country of Origin	Subpopulation by STRUCTURE
			K=2	K=4
Shabi Genchu	Unknown	Bhutan	2	1
BGR-LJR-2009-49	Cultivar	Bulgaria	1	1
Short	Heirloom	Bulgaria	1	1
huang gua 3	Cultivar	China	1	1
Yi Pin Liu Xiang	Cultivar	China	1	1
CHN-LJR-2002-18	Heirloom	China	1	1
CHN-LJR-2002-20	Heirloom	China	1	1
10	Unknown	China	1	1
9301 Maljawanghwanggwa	Unknown	China	1	1
Bagpung 1ho(2)	Unknown	China	1	1
CHN-MKH-2000-107	Unknown	China	1	1
CHN-MKH-2000-142	Unknown	China	1	1
Chunchudaebong	Unknown	China	1	1
Chunhyang 2ho	Unknown	China	1	1
Dangsanchugwa	Unknown	China	1	1
Geumjo 3ho	Unknown	China	1	1
Hapung 1ho	Unknown	China	1	1
Huanggua	Unknown	China	1	1
Huanggua	Unknown	China	1	1
i14764	Unknown	China	1	1
Jinyeon 4ho	Unknown	China	1	1
Jopung 1ho	Unknown	China	1	1
Long za huang qi	Unknown	China	1	1
Mi ⅹyang	Unknown	China	1	1
Yang ⅹmi	Unknown	China	1	1
Zhangchum mi ci	Unknown	China	1	1
Zhong nong 1101	Unknown	China	1	1
Bilske Nakladacky	Unknown	Czechoslovakia	2	1
PI197088	Unknown	India	2	1
85-3-52	Unknown	Japan	1	1
85-3-53	Unknown	Japan	1	1
85-3-54	Unknown	Japan	1	1
85-3-55	Unknown	Japan	1	1
Junbujeolseong	Unknown	Japan	1	1
WCL014	Breeding line	Korea, South	1	1
WCL030	Breeding line	Korea, South	1	1
WCL032	Breeding line	Korea, South	1	1
WCL039	Breeding line	Korea, South	1	1
WCL053	Breeding line	Korea, South	1	1
WCL062	Breeding line	Korea, South	1	1
Cheongjang Madi Oi	Cultivar	Korea, South	1	1
Cheongpung Yeoleum Oi	Cultivar	Korea, South	1	1
Excul	Cultivar	Korea, South	1	1
Excul 3	Cultivar	Korea, South	1	1
Geunseong Sayeob Oi	Cultivar	Korea, South	1	1
Heukjinju	Cultivar	Korea, South	1	1
Joy	Cultivar	Korea, South	1	1
Manneung Cheongjang Madi Oi	Cultivar	Korea, South	1	1
Pungmi	Cultivar	Korea, South	1	1
Sanglok Cheongjang Madi Oi	Cultivar	Korea, South	1	1
Sayeob Oi	Cultivar	Korea, South	1	1
Songjug Cheongjang Madi Oi	Cultivar	Korea, South	1	1
Gangwon Taebaek-2001-15	Heirloom	Korea, South	1	1
Gyenggi Hwaseong-1985-12882	Heirloom	Korea, South	1	1
Gyeongbuk Bonghwa-1992-2778	Heirloom	Korea, South	1	1
Jeonnam Boseong-1985-3344	Heirloom	Korea, South	1	1
Seoul Madi (2)	Heirloom	Korea, South	1	1
Seoulmadi	Unknown	Korea, South	1	1
Nakdong	Korean Gasi	Korea, South	1	1
Jungboksamcheok	Korean Gasi	Korea, South	1	1
Cheonggyesamcheok	Korean Gasi	Korea, South	1	1
Dongseoheukcheongjang	Korean Gasi	Korea, South	1	1
Sindong	Korean Gasi	Korea, South	1	1
Mujinjangnakhap	Korean Nakhap	Korea, South	1	1
Cheongjinjunakap	Korean Nakhap	Korea, South	1	1
Saeromi	Korean Nakhap	Korea, South	1	1
MNG-1996-3662	Unknown	Mongolia	2	1
Feniks	Cultivar	Russia	1	1
Brigadnii	Unknown	Russia	2	1
KS33	Unknown	Russia	2	1
Dikenli	Heirloom	Turkey	2	1
PI 179259	Heirloom	Turkey	1	1
Burpless hybrid	Unknown	United States	1	1
Mexican sour gerkin	Unknown	United States	2	1
11	Unknown	Unknown	2	1
Khiar	Heirloom	Afghanistan	2	2
WIR00007	Unknown	Africa	1	2
A8E0679	Heirloom	Bulgaria	1	2
Supercrop	Cultivar	Canada	2	2
Bao-dan-khuan	Heirloom	China	2	2
CHN-LJR-2000-22	Unknown	China	1	2
Hoehan 1ho	Unknown	China	1	2
Jinyeon 7ho	Unknown	China	1	2
Sandongmiljawonjong	Unknown	China	1	2
WIR3728	Unknown	Georgia	2	2
Francia Furtos	Heirloom	Hungary	1	2
Kakri	Heirloom	India	2	2
PI173889	Heirloom	India	2	2
PI214049	Heirloom	India	2	2
Summer King(3-4)	Heirloom	India	1	2
Poinsett	Unknown	India	1	2
HIJAU ROKET	Cultivar	Indonesia	2	2
Panda	Cultivar	Indonesia	2	2
K206903	Heirloom	Iran	1	2
PI211975	Heirloom	Iran	2	2
PI211977	Heirloom	Iran	2	2
PI211979	Heirloom	Iran	2	2
PI211980	Heirloom	Iran	2	2
PI211982	Heirloom	Iran	2	2
PI211983	Heirloom	Iran	2	2
PI211984	Heirloom	Iran	2	2
PI211985	Heirloom	Iran	2	2
PI211988	Heirloom	Iran	2	2
Jibaikyuuri	Heirloom	Japan	1	2
Isangpunglok	Cultivar	Korea, South	1	2
Jungang Huindadagi	Cultivar	Korea, South	1	2
Woldong Cheongjang Oi	Cultivar	Korea, South	1	2
Gwangwon Hongchenon-1995-3410	Heirloom	Korea, South	1	2
Jeonbuk Namwon-1985-1335	Heirloom	Korea, South	1	2
Neut Oi	Heirloom	Korea, South	1	2
Jinju Samcheok	Unknown	Korea, South	1	2
MNG-KHC-2001-48	Unknown	Mongolia	2	2
MNG-KHC-2001-64	Unknown	Mongolia	2	2
Big Kathmandu Local	Heirloom	Nepal	2	2
Big Kathmandu Local	Heirloom	Nepal	2	2
Hetauda Local	Heirloom	Nepal	2	2
Nepalganj Local	Heirloom	Nepal	2	2
NPL-CGS-1986-22929	Heirloom	Nepal	2	2
Parwanipur Local	Heirloom	Nepal	2	2
Pathari Local	Heirloom	Nepal	2	2
White Kathmandu Local	Heirloom	Nepal	2	2
Delikates, Ulrich	Heirloom	Poland	2	2
Monastyrski, chodow	Heirloom	Poland	2	2
Druzhina	Cultivar	Russia	2	2
Lastochka	Cultivar	Russia	2	2
Movir	Cultivar	Russia	2	2
Novoselsky	Cultivar	Russia	2	2
Parad	Cultivar	Russia	2	2
Parad	Cultivar	Russia	2	2
Semkross	Cultivar	Russia	2	2
vodoley	Cultivar	Russia	2	2
Altaisky Ranny	Heirloom	Russia	2	2
Local argudansky	Heirloom	Russia	1	2
Nerosimy 40	Heirloom	Russia	2	2
PI263049	Heirloom	Russia	2	2
pokrovsky	Heirloom	Russia	2	2
Altai gift	Unknown	Russia	2	2
Dekan	Unknown	Russia	2	2
GB-61	Unknown	Russia	2	2
Kapelka	Unknown	Russia	2	2
KS109	Unknown	Russia	2	2
KS114	Unknown	Russia	2	2
KS119	Unknown	Russia	2	2
KS120	Unknown	Russia	2	2
KS121	Unknown	Russia	2	2
KS166	Unknown	Russia	2	2
KS167	Unknown	Russia	2	2
KS168	Unknown	Russia	2	2
KS171	Unknown	Russia	2	2
KS175	Unknown	Russia	2	2
KS182	Unknown	Russia	2	2
KS21	Unknown	Russia	2	2
KS23	Unknown	Russia	2	2
KS250	Unknown	Russia	2	2
KS254	Unknown	Russia	2	2
KS26	Unknown	Russia	1	2
KS267	Unknown	Russia	2	2
KS268	Unknown	Russia	2	2
KS269	Unknown	Russia	2	2
KS277	Unknown	Russia	2	2
KS284	Unknown	Russia	2	2
KS290	Unknown	Russia	2	2
KS297	Unknown	Russia	2	2
KS298	Unknown	Russia	2	2
KS299	Unknown	Russia	2	2
KS301	Unknown	Russia	2	2
KS315	Unknown	Russia	2	2
KS330	Unknown	Russia	2	2
KS338	Unknown	Russia	2	2
KS40	Unknown	Russia	2	2
KS47	Unknown	Russia	2	2
KS50	Unknown	Russia	2	2
KS51	Unknown	Russia	1	2
KS69	Unknown	Russia	2	2
5	Cultivar	Thailand	2	2
THA-Kasassert Univ.-2000-19	Unknown	Thailand	2	2
THA-LSY-2000-67	Unknown	Thailand	2	2
THA-PYJ-1998-105	Unknown	Thailand	2	2
THA-PYJ-1998-109	Unknown	Thailand	2	2
Badem	Heirloom	Turkey	2	2
Langa	Heirloom	Turkey	2	2
PI 176521	Heirloom	Turkey	1	2
PI169395	Heirloom	Turkey	2	2
PI169399	Heirloom	Turkey	2	2
PI169400	Unknown	Turkey	2	2
Bushy	Unknown	United States	2	2
Jelly melon	Unknown	United States	1	2
M-1	Unknown	United States	2	2
M-16	Unknown	United States	2	2
Marked more 76	Unknown	United States	2	2
Miniature White	Unknown	United States	2	2
PI209068	Unknown	United States	2	2
PI561144	Unknown	United States	2	2
Staight Eight	Unknown	United States	2	2
Asiastrike	Cultivar	Unknown	2	2
Luckystrike	Cultivar	Unknown	2	2
Bagelink-645	Cultivar	Uzbekistan	2	2
Gladkii	Cultivar	Uzbekistan	2	2
Local-Andijan	Heirloom	Uzbekistan	2	2
Uzbek collection	Heirloom	Uzbekistan	2	2
Uzbekistan	Heirloom	Uzbekistan	2	2
No.24	Unknown	Uzbekistan	2	2
Onkurent	Unknown	Uzbekistan	2	2
UZB-GJG-1998-169	Unknown	Uzbekistan	2	2
VNM-AWS-1998-73	Unknown	Vietnam	2	2
Khei-khan-gua	Heirloom	China	1	3
Zhong nong 4	Unknown	China	1	3
Cheonjeolseong	Unknown	Japan	1	3
i15526	Unknown	Japan	1	3
Icheong	Unknown	Japan	1	3
Inmuheugja	Unknown	Japan	1	3
Chokseong Baeg Dadagi Oi	Cultivar	Korea, South	1	3
House Cheongrok	Cultivar	Korea, South	1	3
Naebyeong Banbaek Oi	Cultivar	Korea, South	1	3
Olbombanbaeg	Cultivar	Korea, South	1	3
Saemaeulmadioi	Cultivar	Korea, South	1	3
Sangchun Baeg Dadagi Oi	Cultivar	Korea, South	1	3
Seonghowon	Cultivar	Korea, South	1	3
Seonghowonsin 1	Cultivar	Korea, South	1	3
Seoul Madi(2)	Cultivar	Korea, South	1	3
Umi Hauseu Oi	Cultivar	Korea, South	1	3
Gangwon Pyeongchang-1985-4588	Heirloom	Korea, South	1	3
Gangwon Samcheok-2001-10	Heirloom	Korea, South	1	3
Gyeongbuk Yeongyang-1985-4343	Heirloom	Korea, South	1	3
Gyeongnam Geochang-1985-3584	Heirloom	Korea, South	1	3
Gyeongnam Hamyang-1985-3476	Heirloom	Korea, South	1	3
Jeonbuk Namwon-1985-2772	Heirloom	Korea, South	1	3
Gawang	Korean Baekdadagi	Korea, South	1	3
Nebakja	Korean Baekdadagi	Korea, South	1	3
Mannyeonchungdadagi	Korean Baekdadagi	Korea, South	1	3
Baekchimdadagi	Korean Baekdadagi	Korea, South	1	3
Bulgaemi	Korean Baekdadagi	Korea, South	1	3
Smilebaekdadagi	Korean Baekdadagi	Korea, South	1	3
Achimbaekdadagi	Korean Baekdadagi	Korea, South	1	3
Ohmy	Korean Baekdadagi	Korea, South	1	3
Woldongmyeong	Korean Baekdadagi	Korea, South	1	3
Jinseongbaekdadagi	Korean Baekdadagi	Korea, South	1	3
Gyeoulsali	Korean Nakhap	Korea, South	1	3
Jewangcheongjang	Korean Nakhap	Korea, South	1	3
Avangard 121	Cultivar	Russia	1	3
Altai ranny 166	Unknown	Russia	2	3
Double Yield	Unknown	United States	2	3
PI209067	Unknown	United States	2	3
Porisian Pickling	Unknown	United States	2	3
Seoulmadi(5-14X)	Breeding line	Unknown	1	3
WIR3695	Unknown	Azerbaijan	2	4
A7E0126	Heirloom	Bulgaria	1	4
A8E0109	Heirloom	Bulgaria	1	4
A8E0678	Heirloom	Bulgaria	1	4
A8E0680	Heirloom	Bulgaria	1	4
A8E0895	Heirloom	Bulgaria	1	4
A9E0545	Heirloom	Bulgaria	2	4
CHINESE SNAKE	Unknown	Chile	2	4
Jin chun 4-huanggua	Cultivar	China	1	4
603	Heirloom	China	1	4
PI263085	Heirloom	China	1	4
Chinese Namyang Collection	Unknown	China	1	4
Yinbai huanggua	Unknown	China	1	4
Zhong nong 1101	Unknown	China	1	4
Zhong nong 3	Unknown	China	1	4
Beth Alpha	Unknown	Denmark	1	4
Urozajnyj 86	Cultivar	Germany	1	4
Model	Cultivar	Hungary	1	4
PI164816	Heirloom	India	2	4
Kuan Chi Chiao Pai Chiu	Cultivar	Japan	1	4
Shimotsuki 2 Jibai	Cultivar	Japan	1	4
Chimgaegog	Unknown	Japan	1	4
Yeobibjeolseong	Unknown	Japan	1	4
Cheongjang Madi	Cultivar	Korea, South	1	4
H-hyeong oi	Cultivar	Korea, South	1	4
Jangil Banbaek Oi	Cultivar	Korea, South	1	4
Jangil Garak 1	Cultivar	Korea, South	1	4
Mimi Madi Oi	Cultivar	Korea, South	1	4
Gangwon Cheorwon-2002-22	Heirloom	Korea, South	1	4
Gyengnam Namhae-1999-47	Heirloom	Korea, South	1	4
Gyeongnam Goseong-1985-3476	Heirloom	Korea, South	1	4
Joseonoi	Heirloom	Korea, South	1	4
Dolga Slatka	Heirloom	Macedonia	1	4
K206899	Heirloom	Macedonia	1	4
PI 368554	Heirloom	Macedonia	1	4
Amato	Cultivar	Netherlands	1	4
3582	Unknown	Netherlands	1	4
Dalnevostochny 27	Cultivar	Russia	1	4
Dalnevostochnyi	Unknown	Russia	1	4
KS170	Unknown	Russia	2	4
KS22	Unknown	Russia	2	4
KS276	Unknown	Russia	1	4
KS283	Unknown	Russia	2	4
KS64	Unknown	Russia	2	4
Muromsky 36	Unknown	Russia	2	4
WIR3557	Unknown	Russia	2	4
AT-1	Cultivar	Taiwan	1	4
Chung Kuo No.1	Cultivar	Taiwan	1	4
Long Green <Ida-V-108>	Cultivar	Taiwan	1	4
Wan Pao	Cultivar	Taiwan	1	4
THA-LSY-2000-55	Unknown	Thailand	1	4
PI169388	Heirloom	Turkey	2	4
Boothby"s Blonde	Unknown	United States	2	4
Boston Pick ling	Unknown	United States	2	4
Bershzovskii	Cultivar	Unknown	1	4
