# Supplementary material for: Genetic Diversity Assessment and Cultivar Identification of Cucumber (Cucumis sativus L.) Using the Fluidigm Single Nucleotide Polymorphism Assay
Source: Plants (Basel). 2021 Feb 19;10(2):395. doi: 10.3390/plants10020395 (PMC7923078; doi:10.3390/plants10020395)
Supplement: Supplementary file 1 [file plants-10-00395-s001.zip › Table S4.xlsx]

## Sheet: by clutivar group
EN	Cultivar	Cultivar group	Cluster
1	Achimhae	Korean Baekdadagi	Ⅱ
2	Alchan	Korean Baekdadagi	Ⅱ
3	Baekgangdadagi	Korean Baekdadagi	Ⅱ
4	Boram	Korean Baekdadagi	Ⅱ
5	Cheongseol Baekdadagi	Korean Baekdadagi	Ⅱ
6	Cool	Korean Baekdadagi	Ⅱ
7	Daebak	Korean Baekdadagi	Ⅱ
8	Daenong Nogak	Korean Baekdadagi-Nogak	Ⅱ
9	Danong Nogak	Korean Baekdadagi-Nogak	Ⅰ
10	Deojon Baekdadagi	Korean Baekdadagi	Ⅱ
11	Donggeurami	Korean Baekdadagi	Ⅱ
12	Donggyeosongbaek	Korean Baekdadagi	Ⅱ
13	Euncheongdam Baekdadaki	Korean Baekdadagi	Ⅱ
14	Eunhasol BaekdadaKi	Korean Baekdadagi	Ⅱ
15	Gangnyeogyeoreum	Korean Baekdadagi	Ⅱ
16	Gichan	Korean Baekdadagi	Ⅱ
17	Gyeouldaemyeong Baekdadagi	Korean Baekdadagi	Ⅱ
18	Haemaji	Korean Baekdadagi	Ⅱ
19	Haengbok	Korean Baekdadagi	Ⅱ
20	Haetsal Baekdadagi	Korean Baekdadagi	Ⅱ
21	Hanyang Baekdadagi	Korean Baekdadagi	Ⅱ
22	Haryeong Baekdadagi	Korean Baekdadagi	Ⅱ
23	Hwanhoseong	Korean Baekdadagi	Ⅱ
24	Ilseong Baekdadagi	Korean Baekdadagi	Ⅱ
25	Jangsu Nogak	Korean Baekdadagi-Nogak	Ⅰ
26	Jeil jjang	Korean Baekdadagi	Ⅰ
27	Jeilkeun Nogak	Korean Baekdadagi-Nogak	Ⅰ
28	Jeilmyeongjang Nogak	Korean Baekdadagi-Nogak	Ⅰ
29	Jeilnogak	Korean Baekdadagi	Ⅰ
30	Jellujone Baekchim	Korean Baekdadagi	Ⅱ
31	Jeongwol Baekdadagi	Korean Baekdadagi	Ⅱ
32	Kwangdong Baekdadagi	Korean Baekdadagi	Ⅱ
33	Mannadadagki-1	Korean Baekdadagi	Ⅱ
34	Mannadadagki-2	Korean Baekdadagi	Ⅱ
35	Matgal Bakdadagi	Korean Baekdadagi	Ⅱ
36	Mihyang Backdadagi	Korean Baekdadagi	Ⅱ
37	Myeongga Nogak	Korean Baekdadagi-Nogak	Ⅱ
38	Myeongpum Nogak	Korean Baekdadagi-Nogak	Ⅰ
39	Myeongseong Baekdadagi	Korean Baekdadagi	Ⅱ
40	Neulpureun Baekdadagi	Korean Baekdadagi	Ⅱ
41	Nogwa	Korean Baekdadagi	Ⅱ
42	Odae Beckdadagi	Korean Baekdadagi	Ⅱ
43	Seongjanggun Baekdadagi	Korean Baekdadagi	Ⅱ
44	Seonho Baekchimdadagi	Korean Baekdadagi	Ⅱ
45	Shinasiaeuncheon	Korean Baekdadagi	Ⅰ
46	Shinasia Nogak	Korean Baekdadagi-Nogak	Ⅰ
47	Singgeureon Baekdadagi	Korean Baekdadagi	Ⅱ
48	Sinjangwon Nogack	Korean Baekdadagi-Nogak	Ⅰ
49	Sujung Baekdadagi	Korean Baekdadagi	Ⅱ
50	Bichui Cheongjang	Korean Gasi	Ⅱ
51	Binna Cheongjang	Korean Gasi	Ⅰ
52	Buchon Samcheok	Korean Gasi	Ⅰ
53	Chobok Samcheok	Korean Gasi	Ⅰ
54	Eutteum Samcheok	Korean Gasi	Ⅰ
55	Gangpung Samcheok	Korean Gasi	Ⅰ
56	Garam Samcheok	Korean Gasi	Ⅰ
57	Gaya Cheongjang	Korean Gasi	Ⅰ
58	Gyeongwongasi	Korean Gasi	Ⅰ
59	Heukgeumsol Samcheok	Korean Gasi	Ⅰ
60	Jangmyeong Heukjinju	Korean Gasi	Ⅰ
61	Jangwi Samcheok	Korean Gasi	Ⅰ
62	Mita Cheongjang	Korean Gasi	Ⅰ
63	Myeongga Cheongjang	Korean Gasi	Ⅰ
64	Pungcha	Korean Gasi	Ⅰ
65	Saengnong Gasi	Korean Gasi	Ⅰ
66	Saeron Samcheok-1	Korean Gasi	Ⅰ
67	Saeron Samcheok-2	Korean Gasi	Ⅰ
68	Saerounpaldo Samcheok	Korean Gasi	Ⅰ
69	Singgreen Cheongjang	Korean Gasi	Ⅰ
70	Ttolttori	Korean Gasi	Ⅰ
71	Yongjin Cheongjang	Korean Gasi	Ⅰ
72	Yunina Samcheok	Korean Gasi	Ⅰ
73	Nockkwang Baekchim	Korean Nakhap	Ⅰ
74	Odongchu Nakhap	Korean Nakhap	Ⅰ
75	Saeroun Sinsedae	Korean Nakhap	Ⅰ
76	Seolcheong Nakap	Korean Nakhap	Ⅰ
77	Shinjangkwang Nakhab	Korean Nakhap	Ⅰ
78	Solsol	Korean Nakhap	Ⅰ
79	Arambaekgeum	Unknown	Ⅱ
80	Bichwi 1 ho	Unknown	Ⅰ
81	CU-480	Unknown	Ⅱ
82	DYBN 106	Unknown	Ⅱ
83	Eurasia	Unknown	Ⅰ
84	GSL 4315	Unknown	Ⅰ
85	Ilbanjong	Unknown	Ⅰ
86	Ilbanjong	Unknown	Ⅱ
87	Jaelaejong	Unknown	Ⅰ
88	Jeolseongtaerang	Unknown	Ⅰ
89	Matjin	Unknown	Ⅱ
90	Matzzang Minicheong	Unknown	Ⅰ
91	Mini Q	Unknown	Ⅰ
92	Nuguna Baekchim	Unknown	Ⅱ
93	Nunsongi	Unknown	Ⅱ
94	Patio Snacker	Unknown	Ⅰ
95	Rusboy	Unknown	Ⅰ

## Sheet: by cluster
Table S4. List of the 95cucumber F1 hybrid cultivars used for Fluidigm SNP assay
EN	Cultivar	Cultivar group	Cluster
26	Jeil jjang	Korean Baekdadagi	Ⅰ
29	Jeilnogak	Korean Baekdadagi	Ⅰ
45	Shinasiaeuncheon	Korean Baekdadagi	Ⅰ
9	Danong Nogak	Korean Baekdadagi-Nogak	Ⅰ
25	Jangsu Nogak	Korean Baekdadagi-Nogak	Ⅰ
27	Jeilkeun Nogak	Korean Baekdadagi-Nogak	Ⅰ
28	Jeilmyeongjang Nogak	Korean Baekdadagi-Nogak	Ⅰ
38	Myeongpum Nogak	Korean Baekdadagi-Nogak	Ⅰ
46	Shinasia Nogak	Korean Baekdadagi-Nogak	Ⅰ
48	Sinjangwon Nogack	Korean Baekdadagi-Nogak	Ⅰ
51	Binna Cheongjang	Korean Gasi	Ⅰ
52	Buchon Samcheok	Korean Gasi	Ⅰ
53	Chobok Samcheok	Korean Gasi	Ⅰ
54	Eutteum Samcheok	Korean Gasi	Ⅰ
55	Gangpung Samcheok	Korean Gasi	Ⅰ
56	Garam Samcheok	Korean Gasi	Ⅰ
57	Gaya Cheongjang	Korean Gasi	Ⅰ
58	Gyeongwongasi	Korean Gasi	Ⅰ
59	Heukgeumsol Samcheok	Korean Gasi	Ⅰ
60	Jangmyeong Heukjinju	Korean Gasi	Ⅰ
61	Jangwi Samcheok	Korean Gasi	Ⅰ
62	Mita Cheongjang	Korean Gasi	Ⅰ
63	Myeongga Cheongjang	Korean Gasi	Ⅰ
64	Pungcha	Korean Gasi	Ⅰ
65	Saengnong Gasi	Korean Gasi	Ⅰ
66	Saeron Samcheok-1	Korean Gasi	Ⅰ
67	Saeron Samcheok-2	Korean Gasi	Ⅰ
68	Saerounpaldo Samcheok	Korean Gasi	Ⅰ
69	Singgreen Cheongjang	Korean Gasi	Ⅰ
70	Ttolttori	Korean Gasi	Ⅰ
71	Yongjin Cheongjang	Korean Gasi	Ⅰ
72	Yunina Samcheok	Korean Gasi	Ⅰ
73	Nockkwang Baekchim	Korean Nakhap	Ⅰ
74	Odongchu Nakhap	Korean Nakhap	Ⅰ
75	Saeroun Sinsedae	Korean Nakhap	Ⅰ
76	Seolcheong Nakap	Korean Nakhap	Ⅰ
77	Shinjangkwang Nakhab	Korean Nakhap	Ⅰ
78	Solsol	Korean Nakhap	Ⅰ
80	Bichwi 1 ho	Unknown	Ⅰ
83	Eurasia	Unknown	Ⅰ
84	GSL 4315	Unknown	Ⅰ
85	Ilbanjong	Unknown	Ⅰ
87	Jaelaejong	Unknown	Ⅰ
88	Jeolseongtaerang	Unknown	Ⅰ
90	Matzzang Minicheong	Unknown	Ⅰ
91	Mini Q	Unknown	Ⅰ
94	Patio Snacker	Unknown	Ⅰ
95	Rusboy	Unknown	Ⅰ
1	Achimhae	Korean Baekdadagi	Ⅱ
2	Alchan	Korean Baekdadagi	Ⅱ
3	Baekgangdadagi	Korean Baekdadagi	Ⅱ
4	Boram	Korean Baekdadagi	Ⅱ
5	Cheongseol Baekdadagi	Korean Baekdadagi	Ⅱ
6	Cool	Korean Baekdadagi	Ⅱ
7	Daebak	Korean Baekdadagi	Ⅱ
10	Deojon Baekdadagi	Korean Baekdadagi	Ⅱ
11	Donggeurami	Korean Baekdadagi	Ⅱ
12	Donggyeosongbaek	Korean Baekdadagi	Ⅱ
13	Euncheongdam Baekdadaki	Korean Baekdadagi	Ⅱ
14	Eunhasol BaekdadaKi	Korean Baekdadagi	Ⅱ
15	Gangnyeogyeoreum	Korean Baekdadagi	Ⅱ
16	Gichan	Korean Baekdadagi	Ⅱ
17	Gyeouldaemyeong Baekdadagi	Korean Baekdadagi	Ⅱ
18	Haemaji	Korean Baekdadagi	Ⅱ
19	Haengbok	Korean Baekdadagi	Ⅱ
20	Haetsal Baekdadagi	Korean Baekdadagi	Ⅱ
21	Hanyang Baekdadagi	Korean Baekdadagi	Ⅱ
22	Haryeong Baekdadagi	Korean Baekdadagi	Ⅱ
23	Hwanhoseong	Korean Baekdadagi	Ⅱ
24	Ilseong Baekdadagi	Korean Baekdadagi	Ⅱ
30	Jellujone Baekchim	Korean Baekdadagi	Ⅱ
31	Jeongwol Baekdadagi	Korean Baekdadagi	Ⅱ
32	Kwangdong Baekdadagi	Korean Baekdadagi	Ⅱ
33	Mannadadagki-1	Korean Baekdadagi	Ⅱ
34	Mannadadagki-2	Korean Baekdadagi	Ⅱ
35	Matgal Bakdadagi	Korean Baekdadagi	Ⅱ
36	Mihyang Backdadagi	Korean Baekdadagi	Ⅱ
39	Myeongseong Baekdadagi	Korean Baekdadagi	Ⅱ
40	Neulpureun Baekdadagi	Korean Baekdadagi	Ⅱ
41	Nogwa	Korean Baekdadagi	Ⅱ
42	Odae Beckdadagi	Korean Baekdadagi	Ⅱ
43	Seongjanggun Baekdadagi	Korean Baekdadagi	Ⅱ
44	Seonho Baekchimdadagi	Korean Baekdadagi	Ⅱ
47	Singgeureon Baekdadagi	Korean Baekdadagi	Ⅱ
49	Sujung Baekdadagi	Korean Baekdadagi	Ⅱ
8	Daenong Nogak	Korean Baekdadagi-Nogak	Ⅱ
37	Myeongga Nogak	Korean Baekdadagi-Nogak	Ⅱ
50	Bichui Cheongjang	Korean Gasi	Ⅱ
79	Arambaekgeum	Unknown	Ⅱ
81	CU-480	Unknown	Ⅱ
82	DYBN 106	Unknown	Ⅱ
86	Ilbanjong	Unknown	Ⅱ
89	Matjin	Unknown	Ⅱ
92	Nuguna Baekchim	Unknown	Ⅱ
93	Nunsongi	Unknown	Ⅱ
