# Supplementary material for: Genetic Diversity Assessment and Cultivar Identification of Cucumber (Cucumis sativus L.) Using the Fluidigm Single Nucleotide Polymorphism Assay
Source: Plants (Basel). 2021 Feb 19;10(2):395. doi: 10.3390/plants10020395 (PMC7923078; doi:10.3390/plants10020395)
Supplement: Supplementary file 1 [file plants-10-00395-s001.zip › Table S5.xlsx]

## Sheet: Sheet1
Table S5. Flanking sequence of 151 Fluidigm SNP arrays
Fluidigm assay	SNP	Chr	Position	Gene	PIC	Flanking sequence (50bp)
P002	G/A	Chr1	1744894	Csa1G012660	0.373886	TATCTTTTACGATTCATAATTGAAA[G/A]TACCCAAAGACATTAAATCACTACT
P003	T/C	Chr1	2755768	Csa1G025140	0.353759	GTAGTCGAAAACCCTAATTCCGGTG[T/C]TTGAAGAGCTGCGTTGGCCGGTGAG
P004	A/G	Chr1	3103401	Csa1G028050	0.370516	TACATTTACACTTGCAAAAATTAAC[A/G]AATACAATGATGGTTATCTCCTTCG
P007	C/G	Chr1	6575345	Csa1G062300	0.339129	AGTGCTGTAATTGGCGCACTGGTC[C/G]TGACTGCAGCAGCCAATCCAGCCAT
P008	C/G	Chr1	7233316	Csa1G071850	0.350211	AGCACAATGAGTTTGAGGAATTGGG[C/G]CACACTAAAAGTTGATGGGCCAAAT
P009	C/T	Chr1	8044670	Csa1G084310	0.360358	AGTACAGGTTTTCATGTGGTGCTGG[C/T]GGCATGAACCGTGATTTGGTTTTCC
P010	T/A	Chr1	9313839	Csa1G126040	0.355713	AGCACACAACAGGTTTTCCGTGTTC[T/A]AATTTCAATCAAAACTGATAAATGT
P012	G/C	Chr1	10996787	Csa1G181350	0.363864	GTTTTTCATGCAATGATCTTCTGTT[G/C]GATAGACAAGAATCTGTGGGGATCA
P013	G/T	Chr1	11020562	Csa1G181390	0.363864	TCAGGCCGAAAACATCTTCGATGGA[G/T]CCCTAAGGAGTTTCCAATGCGTTTC
P014	G/A	Chr1	14323587	Csa1G370510	0.365027	GAACGCGTGCTCAACTCCGACACCA[G/A]CGATGCAGAGCTGCAACTGGGCTTC
P015	A/C	Chr1	14414411	Csa1G373510-Csa1G373520	0.374722	GGCTGCTACTAAAGGAACCTATCAA[A/C]TTTACACTTCAGGCCTTTGTTGATG
P016	G/C	Chr1	15783225	Csa1G427480	0.352023	GAGATTTATTCCGTTCAGTCTTCGA[G/C]AGAGCCGACACCTAGAGCTTCTAGC
P018	T/C	Chr1	17511142	Csa1G495270	0.37306	GATTGGGCCGTAGTAAAGAGAGAAC[T/C]TTCGGTTGTAGCGGGACTGCACCCA
P019	A/G	Chr1	18669252	Csa1G530670	0.359961	CTTAGGTGGTTTTGCGGCAGGGTTC[A/G]CGGCTGGATTGGCTGTGGCGGATGC
P020	T/A	Chr1	19518029	Csa1G537490	0.369013	GAGTGGGAGGGCATATAAGTGGAGG[T/A]GGCTTTGGAACCCTTTTTAGAAAAT
P021	G/T	Chr1	19622747	Csa1G537580	0.330254	CTATTCATAACCCATTCACAGCTCC[G/T]TGGCTGTGTAAATGGAACTTCCAAT
P023	G/A	Chr1	22730791	Csa1G597740	0.36973	ATGGTAGAAGGCGAGTCCCAATTTT[G/A]TGAGGATTGAAGCCGAGTATGCTGA
P024	C/T	Chr1	23751871	Csa1G605710	0.370615	TGCACCGCCTCGTGTCATGGACTTT[C/T]TATTGCCCCTCCCGTGCCCAGGGCG
P025	T/G	Chr1	24107924	Csa1G613560	0.371895	TTCTAAATTTTTTTATTTCATTTTA[T/G]CTGTCGCTGTTATCTCATCGTGGTT
P028	C/T	Chr1	27096134	Csa1G666970	0.357006	AGCAAGCAGACCATCTTCTCGAGCG[C/T]CCTCGGCATTCTCCGTGCTCATACC
P029	G/A	Chr1	28426103	Csa1G701900	0.339962	TCATTCCTTCCTCTATTATTACCGA[G/A]GTTTCAGAGGATTTTGATGACTCAA
P030	G/T	Chr2	938466	Csa2G005890	0.370615	CCGCAGAGGACAGCAGCTTATGTTA[G/T]TCAACAGGACCGACATATTGCAGAA
P032	C/A	Chr2	2514341	Csa2G020970	0.370308	GGATCCAAAAATTCCTTGCTCCTTG[C/A]TCATACAGTTTCTAAAAGTATGTTT
P033	G/A	Chr2	4072721	Csa2G049850	0.357006	ATAACAGTCAATAGTACAACTGCTC[G/A]CCCAAGAGTATGTCGGGCTTTCATG
P035	G/A	Chr2	6700523	Csa2G081200-Csa2G082200	0.339962	GCCTGTTGATGACTACATGAAGAAG[G/A]ACGCACAAATAAGCAAACAAGGCTT
P036	C/T	Chr2	7565181	Csa2G100590-Csa2G101090	0.368115	GTAAGAAACACCGACTAATTGCGAA[C/T]GCTTAATATGTACTTGCATATAACT
P039	G/C	Chr2	288953	Csa2G190800	0.353759	CTTCTACAATGCCAAAATTTGCGAC[G/C]ACTTCAAGGTAACCTTTTCCACTTG
P040	A/T	Chr2	11146011	Csa2G229930	0.374244	AGAATGGCAGAATAGAATTCTTGAA[A/T]AAAAGAGAGGATCCAAATCCCAGCT
P041	T/C	Chr2	12185790	Csa2G249790	0.374516	CGGTGAGAAAATAGCCAGATCTAA[T/C]AGTCAGATCTCAACTTCCTCAGTCG
P042	C/T	Chr2	13015602	Csa2G270860	0.352023	ACAAAGCGTTACTGCCTATTCGGAT[C/T]CCAATAACGATTGCATTAACGCCGC
P044	A/C	Chr2	14524081	Csa2G302080	0.359615	AGTTGGTAGAAAATGGAAATATGTT[A/C]TCATTTGCTCAGTTTGCTTAGGGTT
P046	T/C	Chr2	16939186	Csa2G359950	0.351488	AAGGGAGAACAAATGGTTTCTGTCT[T/C]CCTCGGCAGCTTTGCCAAGAATTCA
P048	A/G	Chr2	19050246	Csa2G377920	0.350211	GCTGCTTGGTCTATGAGTTCATGGC[A/G]CATGGGAGCTTGGATGATTGCCTCT
P049	A/G	Chr2	19324179	Csa2G379340	0.355419	ATACTGCTGCACAGCTGCCATTAGT[A/G]ATATTCCAGTATCGAATTTCACCAT
P050	G/C	Chr2	20641023	Csa2G402130	0.366123	ATGCGCTTGTTTACAGTTACAAGAC[G/C]GCTGTTAGTGGATTCTCTGCAAAGC
P051	T/C	Chr2	21633560	Csa2G417840	0.339129	TGCATATAATCTTCAAAAACAAAAC[T/C]AGCAAGGATGAAATAGGTTATAAAC
P054	C/G	Chr3	1698928	Csa3G017150	0.374716	TCATGTAAATATACAGTAGGGTAAG[C/G]AAAGAAAAAATTAGAAGAATTATAC
P056	A/G	Chr3	3257547	Csa3G046220	0.374244	CCTTAGCCAAGATCTCAAACACGCC[A/G]AGTTCAAAGGCTGCTTGGAGTGTCA
P058	T/C	Chr3	5513509	Csa3G110650	0.359961	CAGCTTGGATTGCTCTGCTTTTGTT[T/C]TCATTAGAAGTGGGAAGAAGGCTAA
P059	A/C	Chr3	5586036	Csa3G111230	0.357006	TAAACTCGTTTGCCGAGGTCAAAAG[A/C]CGTAAAGATTGCTGCGTTACGAACG
P062	G/T	Chr3	8819722	Csa3G133910	0.353265	CTGCACCTCGCCGGAATTTTTTTAT[G/T]CCGGCCACCACCTTGATCTCGCCGG
P063	T/C	Chr3	10372255	Csa3G151390	0.347837	AACGCCGGTAGACTTACCCTAGAAA[T/C]CTCATTTGTGCTTCCAATTCCTGTC
P064	T/C	Chr3	11107298	Csa3G167370	0.339962	TTATCTTTCCTTCAATTTCATCGAT[T/C]GATCCTCAATTACTTGATTCTTTCT
P065	C/T	Chr3	11632762	Csa3G172990	0.345679	ACAGTTTCAGCTTGCTTTCCTTCAC[C/T]AGCCTCCAAACCTGCATTTTGTTTG
P066	C/T	Chr3	14193169	Csa3G209460	0.373017	CGGTCGCCATCGTCCTCGTCATTGT[C/T]CTAGCTGTCAAACCTAAAAAGCCTC
P067	T/A	Chr3	15250283	Csa3G236580	0.351488	CTAACACTGCTCCACAAGGACAAAA[T/A]TATTCATAAAAAATACTTTAAAAGA
P068	T/C	Chr3	15989981	Csa3G258120	0.329176	ACAGCTCTGTTACAATTTCCTCAAC[T/C]AACATTTGAAGTATGTACCCATCAA
P069	G/A	Chr3	16443571	Csa3G271360	0.353759	GCTGTTCTCGATGGCTATTTGGCCA[G/A]GCTTGGCCTCAATGGTTCTGCTTAC
P070	C/T	Chr3	17941954	Csa3G342350	0.348321	GATCACATAACTAACAAACTCCTCA[C/T]TGAGACCAACTTACTTTATTTGAGC
P071	G/A	Chr3	18866814	Csa3G384790	0.369846	ACCTCAATTATAGTTAGTATGATAA[G/A]TTTTTGTTATTTTCCATCACCAATG
P072	G/C	Chr3	20231674	Csa3G426920	0.371238	ATCAGTGTCTTCGGTTGTTGGTTTT[G/C]AACTCTGGTCTTGGTCGGTAGTGGT
P073	T/C	Chr3	21721870	Csa3G536140	0.372972	TTATGAAGTTGGTCAGCCCCGTTCC[T/C]GTAGAAGAAAGGTTGCCGTAAAGGG
P074	A/G	Chr3	21728516	Csa3G536140	0.374506	ATATAGTCTACTGGTTATCTCAATG[A/G]TCCTGCTCCTGTTGGTGTAATTATA
P075	A/G	Chr3	23588482	Csa3G608690	0.3191	TCGAAGGAGTTGAGATGGCAATCAT[A/G]GGAATTTCCCCAGAGGAAGGAAGCT
P076	G/A	Chr3	24629945	Csa3G634320	0.370615	AGGGATGCCCCAAGTCCAAAAGCTC[G/A]ATAAGTGGTTTCAAGGCACCAGCTT
P078	G/T	Chr3	26800899	Csa3G710200	0.37497	GAGAGAGAGAGAGAGTTAATTAGAA[G/T]TTGGAAAAGCAGCTGCCAACTTTGC
P079	T/A	Chr3	27459821	Csa3G731000	0.370615	ATGTTTGATTTTGCTTCATAACTAA[T/A]ATCTCTGTTCTATCAGGTGATTTTG
P080	T/A	Chr3	28833315	Csa3G743440	0.373886	TTTTCAATCACAGAATATCAACAGC[T/A]AGCAGCACTTTCGTGATTTCTGAGA
P081	T/C	Chr3	30669442	Csa3G792050	0.373516	TCCATGTTAAGAGAACTATTTACGT[T/C]GGTCATTCCATGTCCGCTATGGTTG
P083	C/A	Chr3	32570146	Csa3G824830	0.374879	CCCTTCCTCGGTCTCTACTTCTCTC[C/A]CTCCTATCTTTCTCAACTACACCTG
P084	G/A	Chr3	33248961	Csa3G835780	0.373516	AATGCACAGCCAGAGAGAGAGCGAT[G/A]TGTACCTTCCAAGATGAAGATCATC
P085	A/T	Chr3	34352526	Csa3G846060	0.354966	AAGCATAAGGCTGCCTTTGTTACCT[A/T]CACAAAGACTATACTATGAAGCTAT
P086	C/G	Chr3	35369706	Csa3G852470	0.372543	AGGTTGCAGCGGCGGTGGAAGCCCA[C/G]TCGAAATTAGTGGACCCCATAAGAT
P088	G/A	Chr3	36993968	Csa3G878930	0.373911	TAGGTTTGCACCTCGAGCTCTTGCG[G/A]TTTTTAATGTTTTTATATGCTTGTT
P094	T/A	Chr4	2390847	Csa4G022270	0.374516	ATGGAGAACAGTTTGTCCTCTAAGG[T/A]TGAGATCTGCTAACCCTAGGTTAAG
P095	A/G	Chr4	3146972	Csa4G036610	0.370615	CTGTTGTAACATGAGTATCCTTGTA[A/G]TCCATTAACTTTGCAAGACCAAAAT
P097	G/A	Chr4	7305349	Csa4G114200	0.342174	ACATATCACCCGAATGCACAGAATC[G/A]TCAGGTTCCTCGCTGCTCATATTTC
P098	A/G	Chr4	7531470	Csa4G123340	0.355419	TGATGTGGTCATTCAAGTTAACCTA[A/G]AAAGTGTTCTCAGTTTCCATTCCCA
P099	C/T	Chr4	9048180	Csa4G182230	0.372543	AAATCAATCATGCATTTCCTGGTAA[C/T]GTTTAGTTTTTTGCAGCCGTTGTCG
P100	C/T	Chr4	10226840	Csa4G244900-Csa4G246400	0.363864	CGGCTCGAAGGTGTCATTGACTAAC[C/T]GACTCCGATTTAGATGATGCGACGA
P101	A/T	Chr4	10726510	Csa4G269770	0.374871	TAAGGACCTAAATATCAAAACGTTA[A/T]TTAAAAGTTATGACACTTATAGTAA
P103	G/T	Chr4	12551285	Csa4G307940	0.353265	TCCTCTCTTTCTGTTTTGCCCTCTG[G/T]TTTCCCTTTTACTATATTTTCATAT
P104	T/C	Chr4	14317398	Csa4G350600	0.361332	TTTCCAACATCGGACAATTTTTCAA[T/C]ACCTGGATATGAGTTTGTGGCAGCT
P105	C/T	Chr4	14415533	Csa4G354630	0.374471	AATTAGCAGATCATAAGACTCAAAA[C/T]TTTCTTCTTTTTATATTACCACTTC
P106	T/C	Chr4	14511987	Csa4G358720	0.366599	CACTATTGGACGTTTTCAAAGGATT[T/C]CTTTTTTAAAATTATACGATCAGGG
P108	T/C	Chr4	18043568	Csa4G526560	0.353759	TTTCTGACCCGTCCTTGAAAGAATC[T/C]GCCGTAAGTTTTGGGTTTCGTGTAT
P110	T/C	Chr4	19728036	Csa4G618430	0.361332	CGAGCCTCACTTCCCCCTGCAAATA[T/C]CCAATAATCAAATGCAACTTGAGAC
P111	T/G	Chr4	20784928	Csa4G637700	0.368115	ATATCAATGGTGCTCAGGTGGGATC[T/G]CTAGTTGAAGGCGGGGTTCAAGATC
P112	T/G	Chr4	21342005	Csa4G641540	0.374516	AATTGCTGCTGGGTAGCCCCAAAAT[T/G]TCCTGATTTTTCTTTTGAATTATCC
P114	C/A	Chr5	1652422	Csa5G051040	0.362633	CCTTGCTGTTCCATGACTTTGTTGC[C/A]AAGTGTCTGACAAAAGATCCTCGTT
P115	A/G	Chr5	1934603	Csa5G059140	0.360694	TGCTAGATGTTGGTGAACTGTGAGC[A/G]ATCATGGCTGCTAGATGTTAGTGAG
P116	C/T	Chr5	3424847	Csa5G139170	0.353265	CTGATACGACATGTCGCATCAGATT[C/T]CCATTGTAATAAGCAGCTTCTTTTG
P118	A/T	Chr5	4152402	Csa5G146910	0.359961	TACCATACAATAACAAAAGAATAAA[A/T]TTTGAAAATTTGTTTTTGTTTCATT
P119	G/T	Chr5	6146581	Csa5G162080	0.369222	TTGAGATGTTAAAATATTTTCAACA[G/T]AACTGGCAATTGAACCACTGTTTGG
P120	G/A	Chr5	7397056	Csa5G175810	0.37497	TGTCGTGATTTATAACCAAAATCTC[G/A]GATTTTCAACTCGTCTTTTTCCAGA
P122	C/A	Chr5	9237257	Csa5G207960	0.37132	CAACAGCAGCCAAGCCAAATACCAC[C/A]ACCACATCCCTCACAACATAACTCA
P128	T/C	Chr5	16190507	Csa5G457760	0.373911	CCTATGAAGAGGTTTCTCCTCAACT[T/C]GTAAAAAACAACAAAACTCCGGTTG
P131	T/C	Chr5	18655653	Csa5G524840	0.366123	ATTTGTTTTGGTCGAAAATATTTAC[T/C]GATAATTCCAGAGGTTATTATAAAA
P132	G/C	Chr5	18740489	Csa5G527880	0.374862	CAAAGCCAAAACCCTAGACACGATT[G/C]TTGATGGAACCCAAACAGAGACAAA
P133	G/A	Chr5	21047799	Csa5G587210	0.334895	ACGAGGAGCAAAGAATAAACATAGT[G/A]AGAGGTTCATGCAACAGCAACAGAA
P137	G/A	Chr5	24494076	Csa5G622440	0.354966	AGAGTCTGGTTTCTATTATGAAATG[G/A]TGGTGGATCAATATATGTTCTTGCT
P139	G/A	Chr5	25838722	Csa5G631550	0.350211	ATGCTTACCCAAAAGGCGCTCCTCC[G/A]AAATCACTTGAGATGGTGCTGCAGA
P140	C/T	Chr5	27333060	Csa5G647360	0.352023	CCGGTCCCACGAACCCTGCCGCCAC[C/T]TCCTCCTTACCCATCATCAATTCCG
P141	A/G	Chr5	27863428	Csa5G651140	0.367152	AAACCTTCTCTCCTTCTTCATCATT[A/G]TCACAGGAAAATCCATCTTCACCTC
P142	T/C	Chr6	433551	Csa6G004600	0.374728	AGCAGAAGGCGGGGATTTCATCGGA[T/C]GGTTGTTCGACGGTCAGGAAATTCT
P143	G/C	Chr6	1724219	Csa6G014720	0.367152	CTGCCTCATGTTTGGCAGCAGTACC[G/C]TCTATGCTTTCAGGATCTGCAGGTG
P144	A/T	Chr6	2212712	Csa6G022260	0.357006	AATCAATTTTACGCCATTGCCTTGA[A/T]ATGCTAATCCAAGGACTTCTTAGGC
P146	A/T	Chr6	4537655	Csa6G058190	0.352023	GAAGCCAAAGATAAGCTAAAGTTGT[A/T]TGAGAAGAACAATCTCTTTCTTCCA
P147	G/T	Chr6	4964083	Csa6G074550	0.350211	GATGGCTCGACAAATCCGATAACCG[G/T]GATGGAAGCTGCTCAAGCTTTGAAA
P148	A/T	Chr6	5876516	Csa6G087890	0.374516	AAACAACATCAAGGATCCCATTTCC[A/T]AAAAAGGAGCTGTATCGGACCTTGA
P149	C/G	Chr6	7553267	Csa6G110850	0.364222	TGAGGCACCTAGATAGCTTTGAAGA[C/G]ATGAATCAAAGAAAAATAATTAGGT
P153	T/G	Chr6	11578736	Csa6G176430	0.349845	TAGGTGGCAGCATATGGATCGACAC[T/G]TGGGGAACACTACATCCCGCGGATG
P154	G/A	Chr6	12487620	Csa6G190990	0.375	AGAATCAAACTTCAAAATCTGAAAA[G/A]ATTTATACCCAGATTAGTATATTTC
P156	C/T	Chr6	15584728	Csa6G343700	0.365027	GACAGCAGCAGCAGCAGCAGCAGCA[C/T]TTGCAAACTTTGAGAAACCTTGGTT
P159	A/G	Chr6	19018645	Csa6G410670	0.366123	CAATATAAGATCAACACAACTGAAA[A/G]AACTACCAAAATCAACTTCACGTGG
P160	T/C	Chr6	19265024	Csa6G417890-Csa6G417900	0.367959	CAGCCACTTTCTCCGAGATTCCTTT[T/C]CCTTCATTCAGTAAAGCCAAGCTCT
P161	G/A	Chr6	21035361	Csa6G447070	0.37306	TCCTGCACATCAAATGTTCGACAAA[G/A]TGCATCGATCTAAAGCTTGGCTGTG
P163	G/A	Chr6	22366535	Csa6G484520	0.374495	CGTATAAATGTACTATGTTGTCCTT[G/A]ATATGTCTTTGGGCCAAGTCAGTTC
P165	G/C	Chr6	24844467	Csa6G499840	0.374961	GTAACTTATATGTAATTAATGACTT[G/C]AAAACTTCTCGACATGCGGGAGTGC
P166	C/A	Chr6	25848488	Csa6G506530	0.373516	TCCTCCCATTAGAACAGACTTAGGA[C/A]TATTTCCTATATGAATCAACTGATT
P168	G/A	Chr6	27416976	Csa6G518210	0.339962	AAAGCACTCCATCCAGTGGTCAGCA[G/A]ATGCCTTCTAGGCTGCCCTGCTCAA
P169	C/T	Chr6	28516542	Csa6G525460	0.369564	TATCTCTTCTTCCTCTTCTTCTTCC[C/T]TGCGTTTGAACTGTGGGAAATGGTG
P170	C/T	Chr6	28695885	Csa6G526320	0.369846	GTAAAATAATTTTCTGAATAAATGG[C/T]AACATCGTATTCTAAATTCCTTTGC
P171	C/A	Chr7	578530	Csa7G009170	0.362633	GTCTCGCAAGAGATCTTCTTGTTGG[C/A]ATTCAAGAGGGCTGCAGTGCATATC
P173	A/G	Chr7	2852049	Csa7G047270	0.37306	TTTCTATTGGTCATCTGTCCCTAAC[A/G]ATCCCTACAAAATTTAACAATGTTG
P180	T/C	Chr7	10020008	Csa7G284430	0.341397	GGAGCAGCGGCCGCCTTCGCCACCA[T/C]AACCGGTGCCGCAGGGGTAGCAACT
P184	A/C	Chr7	13609058	Csa7G374670	0.339962	CAATTTCTACCAACAAGGGGATACC[A/C]CCTTCCCGTGCAATTGCCAATCGTC
P185	T/G	Chr7	14606889	Csa7G390120	0.375	AAAGAAAATTCTGAAGACTCCATAA[T/G]AAAACAACGCGCTGCAAGAACATAT
P186	T/C	Chr7	15765499	Csa7G407750	0.365985	GTAGCTAAGCTAATTCAGTAGGATC[T/C]CAAGCAAGTTGAAGGTCGGTTGGTC
P187	A/G	Chr7	16626446	Csa7G429490	0.346353	TTTCGGTGCTGGAGGATGTTCCGCC[A/G]TCGTGCGCCGTGGGTCTCCGTCTGC
P188	T/C	Chr7	18216852	Csa7G448050	0.372543	CAACTACCTCATTATCATAACCGCC[T/C]GTCTCCACAGCTGCCTTCACCTTCC
P189	C/T	Chr7	18804076	Csa7G451370	0.357006	TGAAAAGCAGCCCTTGTTGCTGTCT[C/T]TGGTAAGTAAAGTTACAAGAAATGG
P190	T/A	Chr1	1188687	Csa1G006320	0.355419	AGAAAGGATGGAAGTAAAGAAACAG[T/A]ATATCGAGGATCATTTGAATTGGCT
P191	G/A	Chr1	5506391	Csa1G046910	0.330254	TTCTCTGTTCACTTCATTGTTCCAT[G/A]GCTGTAATAATGAGCAATTGTTTAA
P192	A/G	Chr1	11083082	Csa1G181460	0.372371	TCATCTATCATCTCTCATTCTGACA[A/G]TGATGAAGAAATCTTGGTTATGTAT
P194	T/C	Chr1	19842761	Csa1G538790	0.342174	ATGCCCATAATCGATGCTGCAGTAC[T/C]GTTTGTCCAGGAAGAACATAGGAAA
P195	T/C	Chr1	23342791	Csa1G600980	0.345679	GATCTGATGAACTATATCTCTTAAT[T/C]AGCCTATAAGGTCTTTATCATCCAA
P196	T/C	Chr1	27177630	Csa1G673510	0.357006	GCTTAATTTAGAAGTGCAGCCATCC[T/C]TTTTCTTCTTCCAGCTTTTATGAAG
P197	C/G	Chr1	27754596	Csa1G690300	0.352023	GTATCTTTTTCCTACAACACTACTT[C/G]CTTTCTCTTGAGATTTACTATTTCG
P198	C/A	Chr2	3728500	Csa2G036610	0.371254	ATGGAAATGCGAAAGAAAAACCCAC[C/A]CATCATTCACCTCAACCTTCAATTC
P199	G/A	Chr2	6056704	Csa2G075300	0.352023	AAGACAATTGGAAATACAAGCATCA[G/A]GTGTGCTGCATAGCTGACACGGACA
P202	G/A	Chr2	16168388	Csa2G351700	0.347696	GCGAATTGTCGACAAGCAGACGGTA[G/A]CCAAAAATTCTATATTTTGCAAATC
P203	A/G	Chr2	20876265	Csa2G404940	0.366123	CAGCTGATGCATCCAGTGAAGTTGG[A/G]CATACTTGTGACGAATACAATGAAG
P204	G/C	Chr3	1039234	Csa3G009420	0.373911	CAGAGAGTAAATAAGTAGGAATCTT[G/C]CCCAATTCTCTCCTCAAAACCTGAA
P205	T/C	Chr3	4188627	Csa3G077690	0.330061	AATCCTATGTCGCTTCCTCCGCCGC[T/C]ACCGAATGCTCCCATTGGCCGTATC
P208	T/C	Chr3	17671710	Csa3G319290	0.365027	CTGCCTTCTCGAACTCGATCGTCCA[T/C]TTCACGGTGGCGCTGCCGCTTTCTC
P210	T/A	Chr3	30989444	Csa3G809920	0.37132	CAATATTTAAATTTCTTTGAAGTAG[T/A]TTAGGGCTTCATAATAACTTGTTTA
P211	G/A	Chr3	35427616	Csa3G852510	0.359961	CTAACTTGATCGCTTCCTTCCCATG[G/A]CCATTGGCTGCAAATCCTGAAATCA
P212	T/C	Chr3	39244329	Csa3G904110	0.373911	ATCATATATGAAGTAGTTCATGGTC[T/C]GGGACAAAGCTTCCATGCAAATCTC
P218	A/C	Chr4	22703841	Csa4G652120	0.348826	GAGCGATGCTGAGATTGTGGTAGTT[A/C]GTGAAGGCGAACAATGGCGTTCCCA
P219	C/T	Chr5	3398060	Csa5G139090	0.373516	AAACATTGCTGTGCCTTTGGATAAC[C/T]TCATATACAAGTCAGTTAAAGCATA
P223	G/C	Chr5	18143817	Csa5G517190	0.370229	AGATCGACCATCATAAATGGAACCA[G/C]GCTCGCAAGTATTGCCATAAAAGCA
P224	G/A	Chr5	22795935	Csa5G606320	0.352981	AAATCCATGATAGGCAGCTACCATG[G/A]ATTGAATCATTCTCTTATTAACCCT
P225	C/T	Chr5	27850503	Csa5G650640	0.362023	TGCTACAAACTTATTTCTTTTAATT[C/T]ATCAATATGTTCTACATGTTTATAA
P231	A/G	Chr6	21664557	Csa6G453770	0.349631	GAGTCGACAAGTCTTCCCAAACTAC[A/G]ACCGGAGAGACTAATATTAATAATG
P234	G/T	Chr7	1588322	Csa7G029960	0.352754	ATCTGTTTGATTATGTAGGTGAAGA[G/T]ACCAATCATATTACTGAGAAGAAAC
P236	A/G	Chr7	11843619	Csa7G333920-Csa7G334420	0.366123	AAATGTAAAGTAACAACATTTCACA[A/G]AATTAAACGTATAAGTCTTTGTAGA
P237	A/T	Chr7	13384770	Csa7G372950	0.361332	AAGCAATTGGCAACCAATATAAAAA[A/T]GAAAAGGAGAAAGGGGATCACCTTG
P238	C/T	Chr7	14118195	Csa7G380130	0.373861	TTCTTCTCCTCTTTCTTATCACCGC[C/T]GTCTGTCTCGCTCTCGCTTCCAAAG
P239	T/C	Chr7	16515657	Csa7G428280	0.36679	GCCCTTGTCCAAATTGTTTTCTTTA[T/C]CTTTTTTATTGATCATTGATATGCA
P240	C/T	Chr7	18174046	Csa7G447990	0.352023	TGTTGAAAGTGAAGAATCAAAAGGA[C/T]GTGATTGAAATTTCGATTAATATTA
