# Supplementary material for: Genetic Diversity Assessment and Cultivar Identification of Cucumber (Cucumis sativus L.) Using the Fluidigm Single Nucleotide Polymorphism Assay
Source: Plants (Basel). 2021 Feb 19;10(2):395. doi: 10.3390/plants10020395 (PMC7923078; doi:10.3390/plants10020395)
Supplement: Supplementary file 1 [file plants-10-00395-s001.zip › Table S6.xlsx]

## Sheet: Sheet1
Table S6. Flanking sequence of 82 Fluidigm SNP arrays
Fluidigm assay	SNP	Chr	Position	Gene	PIC	Flanking sequence (50bp)
P001	G/C	Chr1	253757	Csa1G001490	0.363864	AGCGTTTGTGTAATTATAAATCTCA[G/C]GAACACGAAACGGTTTATCATCTTT
P002	G/A	Chr1	1744894	Csa1G012660	0.373886	TATCTTTTACGATTCATAATTGAAA[G/A]TACCCAAAGACATTAAATCACTACT
P007	C/G	Chr1	6575345	Csa1G062300	0.339129	AGTGCTGTAATTGGCGCACTGGTC[C/G]TGACTGCAGCAGCCAATCCAGCCAT
P010	T/A	Chr1	9313839	Csa1G126040	0.355713	AGCACACAACAGGTTTTCCGTGTTC[T/A]AATTTCAATCAAAACTGATAAATGT
P012	G/C	Chr1	10996787	Csa1G181350	0.363864	GTTTTTCATGCAATGATCTTCTGTT[G/C]GATAGACAAGAATCTGTGGGGATCA
P014	G/A	Chr1	14323587	Csa1G370510	0.365027	GAACGCGTGCTCAACTCCGACACCA[G/A]CGATGCAGAGCTGCAACTGGGCTTC
P016	G/C	Chr1	15783225	Csa1G427480	0.352023	GAGATTTATTCCGTTCAGTCTTCGA[G/C]AGAGCCGACACCTAGAGCTTCTAGC
P020	T/A	Chr1	19518029	Csa1G537490	0.369013	GAGTGGGAGGGCATATAAGTGGAGG[T/A]GGCTTTGGAACCCTTTTTAGAAAAT
P023	G/A	Chr1	22730791	Csa1G597740	0.36973	ATGGTAGAAGGCGAGTCCCAATTTT[G/A]TGAGGATTGAAGCCGAGTATGCTGA
P026	T/C	Chr1	24193587	Csa1G614130	0.370308	GTGATCTGAACAGGAATGTTCTTGC[T/C]CCAGCTGCTCCACTTGTGAGAAAAG
P028	C/T	Chr1	27096134	Csa1G666970	0.357006	AGCAAGCAGACCATCTTCTCGAGCG[C/T]CCTCGGCATTCTCCGTGCTCATACC
P030	G/T	Chr2	938466	Csa2G005890	0.370615	CCGCAGAGGACAGCAGCTTATGTTA[G/T]TCAACAGGACCGACATATTGCAGAA
P033	G/A	Chr2	4072721	Csa2G049850	0.357006	ATAACAGTCAATAGTACAACTGCTC[G/A]CCCAAGAGTATGTCGGGCTTTCATG
P034	C/T	Chr2	5545650	Csa2G070900	0.357006	GTTCTGATAACTTTGATTGGGGCCA[C/T]ACTGACAAAGAATCTTGAAAAATCC
P035	G/A	Chr2	6700523	Csa2G081200-Csa2G082200	0.339962	GCCTGTTGATGACTACATGAAGAAG[G/A]ACGCACAAATAAGCAAACAAGGCTT
P036	C/T	Chr2	7565181	Csa2G100590-Csa2G101090	0.368115	GTAAGAAACACCGACTAATTGCGAA[C/T]GCTTAATATGTACTTGCATATAACT
P039	G/C	Chr2	288953	Csa2G190800	0.353759	CTTCTACAATGCCAAAATTTGCGAC[G/C]ACTTCAAGGTAACCTTTTCCACTTG
P046	T/C	Chr2	16939186	Csa2G359950	0.351488	AAGGGAGAACAAATGGTTTCTGTCT[T/C]CCTCGGCAGCTTTGCCAAGAATTCA
P049	A/G	Chr2	19324179	Csa2G379340	0.355419	ATACTGCTGCACAGCTGCCATTAGT[A/G]ATATTCCAGTATCGAATTTCACCAT
P051	T/C	Chr2	21633560	Csa2G417840	0.339129	TGCATATAATCTTCAAAAACAAAAC[T/C]AGCAAGGATGAAATAGGTTATAAAC
P059	A/C	Chr3	5586036	Csa3G111230	0.357006	TAAACTCGTTTGCCGAGGTCAAAAG[A/C]CGTAAAGATTGCTGCGTTACGAACG
P063	T/C	Chr3	10372255	Csa3G151390	0.347837	AACGCCGGTAGACTTACCCTAGAAA[T/C]CTCATTTGTGCTTCCAATTCCTGTC
P065	C/T	Chr3	11632762	Csa3G172990	0.345679	ACAGTTTCAGCTTGCTTTCCTTCAC[C/T]AGCCTCCAAACCTGCATTTTGTTTG
P066	C/T	Chr3	14193169	Csa3G209460	0.373017	CGGTCGCCATCGTCCTCGTCATTGT[C/T]CTAGCTGTCAAACCTAAAAAGCCTC
P068	T/C	Chr3	15989981	Csa3G258120	0.329176	ACAGCTCTGTTACAATTTCCTCAAC[T/C]AACATTTGAAGTATGTACCCATCAA
P072	G/C	Chr3	20231674	Csa3G426920	0.371238	ATCAGTGTCTTCGGTTGTTGGTTTT[G/C]AACTCTGGTCTTGGTCGGTAGTGGT
P080	T/A	Chr3	28833315	Csa3G743440	0.373886	TTTTCAATCACAGAATATCAACAGC[T/A]AGCAGCACTTTCGTGATTTCTGAGA
P082	A/G	Chr3	31040003	Csa3G810480	0.361332	TTTTTTCAATCTTTTATTTTATTTT[A/G]TTTTGTCTTTTGTTGCAGCGTGAGC
P083	C/A	Chr3	32570146	Csa3G824830	0.374879	CCCTTCCTCGGTCTCTACTTCTCTC[C/A]CTCCTATCTTTCTCAACTACACCTG
P084	G/A	Chr3	33248961	Csa3G835780	0.373516	AATGCACAGCCAGAGAGAGAGCGAT[G/A]TGTACCTTCCAAGATGAAGATCATC
P086	C/G	Chr3	35369706	Csa3G852470	0.372543	AGGTTGCAGCGGCGGTGGAAGCCCA[C/G]TCGAAATTAGTGGACCCCATAAGAT
P088	G/A	Chr3	36993968	Csa3G878930	0.373911	TAGGTTTGCACCTCGAGCTCTTGCG[G/A]TTTTTAATGTTTTTATATGCTTGTT
P094	T/A	Chr4	2390847	Csa4G022270	0.374516	ATGGAGAACAGTTTGTCCTCTAAGG[T/A]TGAGATCTGCTAACCCTAGGTTAAG
P097	G/A	Chr4	7305349	Csa4G114200	0.342174	ACATATCACCCGAATGCACAGAATC[G/A]TCAGGTTCCTCGCTGCTCATATTTC
P099	C/T	Chr4	9048180	Csa4G182230	0.372543	AAATCAATCATGCATTTCCTGGTAA[C/T]GTTTAGTTTTTTGCAGCCGTTGTCG
P100	C/T	Chr4	10226840	Csa4G244900-Csa4G246400	0.363864	CGGCTCGAAGGTGTCATTGACTAAC[C/T]GACTCCGATTTAGATGATGCGACGA
P101	A/T	Chr4	10726510	Csa4G269770	0.374871	TAAGGACCTAAATATCAAAACGTTA[A/T]TTAAAAGTTATGACACTTATAGTAA
P103	G/T	Chr4	12551285	Csa4G307940	0.353265	TCCTCTCTTTCTGTTTTGCCCTCTG[G/T]TTTCCCTTTTACTATATTTTCATAT
P108	T/C	Chr4	18043568	Csa4G526560	0.353759	TTTCTGACCCGTCCTTGAAAGAATC[T/C]GCCGTAAGTTTTGGGTTTCGTGTAT
P110	T/C	Chr4	19728036	Csa4G618430	0.361332	CGAGCCTCACTTCCCCCTGCAAATA[T/C]CCAATAATCAAATGCAACTTGAGAC
P111	T/G	Chr4	20784928	Csa4G637700	0.368115	ATATCAATGGTGCTCAGGTGGGATC[T/G]CTAGTTGAAGGCGGGGTTCAAGATC
P117	G/T	Chr5	3942516	Csa5G141150	0.374728	GTTTCTTCTCTTTTAACATATTTCT[G/T]CGTTTTTGCTTCTCATCCTCATTTG
P118	A/T	Chr5	4152402	Csa5G146910	0.359961	TACCATACAATAACAAAAGAATAAA[A/T]TTTGAAAATTTGTTTTTGTTTCATT
P119	G/T	Chr5	6146581	Csa5G162080	0.369222	TTGAGATGTTAAAATATTTTCAACA[G/T]AACTGGCAATTGAACCACTGTTTGG
P120	G/A	Chr5	7397056	Csa5G175810	0.37497	TGTCGTGATTTATAACCAAAATCTC[G/A]GATTTTCAACTCGTCTTTTTCCAGA
P124	A/T	Chr5	10743783	Csa5G258210	0.37306	TCAAGCTCTGTTGAAAATTTATGCA[A/T]CACCAGCGAAAACCGAAGCGTCGAT
P125	T/C	Chr5	12131458	Csa5G289650-Csa5G290150	0.356072	GAAACACATTGTGAATGACAGCTTC[T/C]GGGGGTAACATCAATCGATAGACGA
P129	A/C	Chr5	16565279	Csa5G469050	0.349762	CAGATGTATTTCCATCCAGTGAGGT[A/C]CACCCCACTTTTGAATGCAGATGGT
P131	T/C	Chr5	18655653	Csa5G524840	0.366123	ATTTGTTTTGGTCGAAAATATTTAC[T/C]GATAATTCCAGAGGTTATTATAAAA
P133	G/A	Chr5	21047799	Csa5G587210	0.334895	ACGAGGAGCAAAGAATAAACATAGT[G/A]AGAGGTTCATGCAACAGCAACAGAA
P137	G/A	Chr5	24494076	Csa5G622440	0.354966	AGAGTCTGGTTTCTATTATGAAATG[G/A]TGGTGGATCAATATATGTTCTTGCT
P138	C/T	Chr5	25674360	Csa5G630800	0.37497	TCACAAGACTTCCGCCTTCTTTCAA[C/T]GCCTTAACCGCTTTATCAGGCTGAC
P140	C/T	Chr5	27333060	Csa5G647360	0.352023	CCGGTCCCACGAACCCTGCCGCCAC[C/T]TCCTCCTTACCCATCATCAATTCCG
P142	T/C	Chr6	433551	Csa6G004600	0.374728	AGCAGAAGGCGGGGATTTCATCGGA[T/C]GGTTGTTCGACGGTCAGGAAATTCT
P143	G/C	Chr6	1724219	Csa6G014720	0.367152	CTGCCTCATGTTTGGCAGCAGTACC[G/C]TCTATGCTTTCAGGATCTGCAGGTG
P146	A/T	Chr6	4537655	Csa6G058190	0.352023	GAAGCCAAAGATAAGCTAAAGTTGT[A/T]TGAGAAGAACAATCTCTTTCTTCCA
P151	T/C	Chr6	10297114	Csa6G147670	0.349762	CTGCCACGTGGTCGAGAATCCTCCC[T/C]AATTTTCCGATATCCTTTTCCGCCA
P152	G/T	Chr6	11095549	Csa6G157670	0.368115	TTTATTACTATTCATTTGTTTTGAA[G/T]CAAAGAGTCTTCACAATCAAGGCTG
P157	T/A	Chr6	17236982	Csa6G382920	0.357006	TTGAACACCTCCTGTTAGAATGGAA[T/A]GCCACCATAGATTCTTTTATCTGAT
P159	A/G	Chr6	19018645	Csa6G410670	0.366123	CAATATAAGATCAACACAACTGAAA[A/G]AACTACCAAAATCAACTTCACGTGG
P160	T/C	Chr6	19265024	Csa6G417890-Csa6G417900	0.367959	CAGCCACTTTCTCCGAGATTCCTTT[T/C]CCTTCATTCAGTAAAGCCAAGCTCT
P163	G/A	Chr6	22366535	Csa6G484520	0.374495	CGTATAAATGTACTATGTTGTCCTT[G/A]ATATGTCTTTGGGCCAAGTCAGTTC
P165	G/C	Chr6	24844467	Csa6G499840	0.374961	GTAACTTATATGTAATTAATGACTT[G/C]AAAACTTCTCGACATGCGGGAGTGC
P169	C/T	Chr6	28516542	Csa6G525460	0.369564	TATCTCTTCTTCCTCTTCTTCTTCC[C/T]TGCGTTTGAACTGTGGGAAATGGTG
P171	C/A	Chr7	578530	Csa7G009170	0.362633	GTCTCGCAAGAGATCTTCTTGTTGG[C/A]ATTCAAGAGGGCTGCAGTGCATATC
P172	A/G	Chr7	1850206	Csa7G033310	0.371895	AACCATTCCTGAAGCTGCAGAAACA[A/G]CTCCAAGGATAGTAGTATAATTGGG
P173	A/G	Chr7	2852049	Csa7G047270	0.37306	TTTCTATTGGTCATCTGTCCCTAAC[A/G]ATCCCTACAAAATTTAACAATGTTG
P180	T/C	Chr7	10020008	Csa7G284430	0.341397	GGAGCAGCGGCCGCCTTCGCCACCA[T/C]AACCGGTGCCGCAGGGGTAGCAACT
P181	C/T	Chr7	11223705	Csa7G323100	0.355379	CTCGGCCACTGAAGATGGTGCTTCG[C/T]ACGTTGCTCCAAAGCTTCGACAAAT
P187	A/G	Chr7	16626446	Csa7G429490	0.346353	TTTCGGTGCTGGAGGATGTTCCGCC[A/G]TCGTGCGCCGTGGGTCTCCGTCTGC
P191	G/A	Chr1	5506391	Csa1G046910	0.330254	TTCTCTGTTCACTTCATTGTTCCAT[G/A]GCTGTAATAATGAGCAATTGTTTAA
P195	T/C	Chr1	23342791	Csa1G600980	0.345679	GATCTGATGAACTATATCTCTTAAT[T/C]AGCCTATAAGGTCTTTATCATCCAA
P197	C/G	Chr1	27754596	Csa1G690300	0.352023	GTATCTTTTTCCTACAACACTACTT[C/G]CTTTCTCTTGAGATTTACTATTTCG
P198	C/A	Chr2	3728500	Csa2G036610	0.371254	ATGGAAATGCGAAAGAAAAACCCAC[C/A]CATCATTCACCTCAACCTTCAATTC
P205	T/C	Chr3	4188627	Csa3G077690	0.330061	AATCCTATGTCGCTTCCTCCGCCGC[T/C]ACCGAATGCTCCCATTGGCCGTATC
P208	T/C	Chr3	17671710	Csa3G319290	0.365027	CTGCCTTCTCGAACTCGATCGTCCA[T/C]TTCACGGTGGCGCTGCCGCTTTCTC
P209	C/G	Chr3	23376377	Csa3G603570	0.355419	TTCCAATTTTTGGAACACAGAAGGA[C/G]GAAACTTGACGAGACGTGTTCCAGT
P212	T/C	Chr3	39244329	Csa3G904110	0.373911	ATCATATATGAAGTAGTTCATGGTC[T/C]GGGACAAAGCTTCCATGCAAATCTC
P218	A/C	Chr4	22703841	Csa4G652120	0.348826	GAGCGATGCTGAGATTGTGGTAGTT[A/C]GTGAAGGCGAACAATGGCGTTCCCA
P231	A/G	Chr6	21664557	Csa6G453770	0.349631	GAGTCGACAAGTCTTCCCAAACTAC[A/G]ACCGGAGAGACTAATATTAATAATG
P237	A/T	Chr7	13384770	Csa7G372950	0.361332	AAGCAATTGGCAACCAATATAAAAA[A/T]GAAAAGGAGAAAGGGGATCACCTTG
P240	C/T	Chr7	18174046	Csa7G447990	0.352023	TGTTGAAAGTGAAGAATCAAAAGGA[C/T]GTGATTGAAATTTCGATTAATATTA
